# Supplementary material for: Mesothelioma-associated fibroblasts enhance proliferation and migration of pleural mesothelioma cells via c-Met/PI3K and WNT signaling but do not protect against cisplatin
Source: J Exp Clin Cancer Res. 2023 Jan 23;42:27. doi: 10.1186/s13046-022-02582-0 (PMC9869633; doi:10.1186/s13046-022-02582-0)
Supplement: Supplementary file 2 — Additional file 2: Supplementary Table S1. Overview of cell types used in the study. Supplementary Table S2. List of primers used for qRT-PCR and evaluation of germline DNA mutations. Supplementary Table S3. Genes investigated by next generation sequencing in the TruSight Oncology 500 panel. Supplementary Table S4. Differentially expressed genes of Meso-CAFs compared to PM cells. Supplementary Table S5. Genes with high fold change in Meso-CAFs compared to CAF-3. Supplementary Table S6. Numbers of identified proteins in the nuclear, cytoplasmic and supernatant fractions of Meso-CAFs and NLFs. Supplementary Table S7. Identified proteins of Meso-CAFs in the nuclear, cytoplasmic and supernatant fraction. Supplementary Table S8. Identified proteins of NLFs in the nuclear, cytoplasmic and supernatant fraction. Supplementary Table S9. Actively secreted proteins exclusively identified in Meso-CAFs or significantly upregulated compared to NLFs. [file 13046_2022_2582_MOESM2_ESM.xlsx]

## Sheet: Supplementary Table S1
Supplementary Table S1: Overview of cell types used in the study
Name	Cell type	Source
CAF-3	Colon-CAF	Medical University of Vienna
I2	Epithelioid PM	A. Catania, Ospedale Maggiore, Policlinico, Milano
M38K	Biphasic PM	V.L. Kinnula, University of Helsinki
Meso103	Epithelioid PM	Medical University of Vienna
Meso109F	Meso-CAF	Medical University of Vienna
Meso110	Epithelioid PM	Medical University of Vienna
Meso125F	Meso-CAF	Medical University of Vienna
Meso189	Epithelioid PM	Medical University of Vienna
Meso194	Epithelioid PM	Medical University of Vienna
Meso200	PM (Unknown histotype)	Medical University of Vienna
Meso204	Epithelioid PM	Medical University of Vienna
Meso205	Epithelioid PM	Medical University of Vienna
Meso208	Epithelioid PM	Medical University of Vienna
Meso221	Epithelioid PM	Medical University of Vienna
Meso49	Biphasic PM	Medical University of Vienna
Meso62	Sarcomatoid PM	Medical University of Vienna
Meso71	Epithelioid PM	Medical University of Vienna
Meso80	Sarcomatoid PM	Medical University of Vienna
Meso84	Sarcomatoid PM	Medical University of Vienna
Meso92	Biphasic PM	Medical University of Vienna
MRC-5	Normal lung fibroblast	ATCC, Rockville
MSTO-211H	Biphasic PM	ATCC, Rockville
p31	Epithelioid PM	K. Grankvist, Umeå University
SPC111	Biphasic PM	R. Stahel, University of Zurich
SPC212	Biphasic PM	R. Stahel, University of Zurich
VMC12	Epithelioid PM	Medical University of Vienna
VMC14	Epithelioid PM	Medical University of Vienna
VMC20	Epithelioid PM	Medical University of Vienna
VMC23	Epithelioid PM	Medical University of Vienna
VMC28	Epithelioid PM	Medical University of Vienna
VMC40	Biphasic PM	Medical University of Vienna
VMC45	Epithelioid PM	Medical University of Vienna
VMC46	Biphasic PM	Medical University of Vienna
VMC48	Biphasic PM	Medical University of Vienna
VMC58	Biphasic PM	Medical University of Vienna
VMC59F	Meso-CAF	Medical University of Vienna
VMC6	Epithelioid PM	Medical University of Vienna
Wi-38	Normal lung fibroblast	ATCC, Rockville

## Sheet: Supplementary Table S2
Supplementary Table S2: List of primers used for qRT-PCR and evaluation of germline DNA mutations
Target gene	Oligonucleotide	DNA Sequence (5'-3')
Alpha-smooth muscle actin (α-SMA/ACTA2)	α-SMA_for	ATC ATG CGT CTG GAT CTG G
	α-SMA_rev	CGC TCA GCA GTA GTA ACG AAG G
Asporin (ASPN)	ASPN_for	CGG TGT TCC ATA TCA GAA TTG C
	ASPN_rev	AGT TGG TGG TAA GCC TTT AG
Beta-Actin (ACTB)	ACTB_for	ACT CTT CCA GCC TTC CTT C
	ACTB_rev	GAT GTC CAC GTC ACA CTT C
CD19	CD19_for	ACG AGA ACC CTG AGG ATG AG
	CD19_rev	CAG CGT TGG AGA AGG AGT C
CD36	CD36_for	GGA ATC TGT CCT ATT GGG AAA G
	CD36_rev	TGG AAA TGA GGC TGC ATC TG
E1A Binding Protein P300 (EP300)	EP300_for	GTCCATGCTTGCCAGTGTC
	EP300_rev	CTGTTGGCCAGTTGGTGTC
Fanconi Anemia Complementation Group L (FANCL)	FANCL_for	AGTGGCTGAGAGGACTACTAAC
	FANCL_rev	GGACTTTGGCCTACAATTTCCC
Fibroblast activation protein (FAP)	FAP_for	ACC CAA AGG CTG GAG CTA AG
	FAP_rev	ACG CAG GGT AAG TGG TAT CG
Fibroblast-specific protein 1 (FSP-1)	FSP-1_for	CTG CAT CGC CAT GAT GTG TAA C
	FSP-1_rev	TTC TTC CTG GGC TGC TTA TCT G
GAPDH	GAPDH_for	AGC TCA CTG GCA TGG CCT TC
	GAPDH_rev	ACG CCT GCT TCA CCA CCT TC
Mesothelin (MSLN)	MSLN_for	CTG CTG CTA TTC CTC AAC
	MSLN_rev	GTG ATG CGG GAG AAG AAA C
MutS Homolog 3 (MSH3)	MSH3_for	GGCTTCCTGAGCAAAGTCATATTC
	MSH3_rev	TATGGTGGGTCATGAGCTGTAATC
Neurotrophic Receptor Tyrosine Kinase 3 (NTRK3)	NTRK3_for	GGCCTGAACTATTGCCTATG
	NTRK3_rev	AAGAGTCCTTCTGTCCCTACTG
Osteoglycin (OGN)	OGN_for	AGG CAA TAA CAC CAT TAC C
	OGN_rev	GAG CCA CTT AAA CAA ACA C
Platelet-derived growth factor receptor alpha (PDGFR-α)	PDGFR-α_for	CAA GTT GCC CGA GGA ATG GAG
	PDGFR-α_rev	TTG CGA GCA GCC AGA TCA C
Platelet-derived growth factor receptor alpha (PDGFR-β)	PDGFR-β_for	TGG TGG TGC TCA CCA TCA TC
	PDGFR-β_rev	GAT CTC GTA ACG TGG CTT CTT C
Stanniocalcin-1 (STC-1)	STC-1_for	TGA GGC GGA GCA GAA TGA C
	STC-1_rev	GGC AAC GAA CCA CTT CAG
Thrombospondin 2 (THBS2)	THBS2_for	AAC CAG CTC AGC GAG AAC C
	THBS2_rev	CCA ATG AGC TCC CAG AGA AAC
Thy1/CD90	Thy1_for	ACC ACT CTG GCC ATT CCC
	Thy1_rev	AGG CTG ATG CCC TCA CAC
Vimentin (Vim)	Vim_for	GGC TCA GAT TCA GGA ACA GC
	Vim_rev	CTG AAT CTC ATC CTG CAG GC

## Sheet: Supplementary Table S3
Supplementary Table S3: Genes investigated by next generation sequencing in the TruSight Oncology 500 panel (Illumina Inc., San Diego, CA, USA)
Gene Symbol	Small Variants	Focal Amplification	Fusions (from RNA)
ABL1	x	-	x
ABL2	x	-	-
ACVR1	x	-	-
ACVR1B	x	-	-
AKT1	x	-	-
AKT2	x	x	-
AKT3	x	-	x
ALK	x	x	x
ALOX12B	x	-	-
ANKRD11	x	-	-
ANKRD26	x	-	-
APC	x	-	-
AR	x	x	x
ARAF	x	-	-
ARFRP1	x	-	-
ARID1A	x	-	-
ARID1B	x	-	-
ARID2	x	-	-
ARID5B	x	-	-
ASXL1	x	-	-
ASXL2	x	-	-
ATM	x	x	-
ATR	x	-	-
ATRX	x	-	-
AURKA	x	-	-
AURKB	x	-	-
AXIN1	x	-	-
AXIN2	x	-	-
AXL	x	-	x
B2M	x	-	-
BAP1	x	-	-
BARD1	x	-	-
BBC3	x	-	-
BCL10	x	-	-
BCL2	x	-	x
BCL2L1	x	-	-
BCL2L11	x	-	-
BCL2L2	x	-	-
BCL6	x	-	-
BCOR	x	-	-
BCORL1	x	-	-
BCR	x	-	-
BIRC3	x	-	-
BLM	x	-	-
BMPR1A	x	-	-
BRAF	x	x	x
BRCA1	x	x	x
BRCA2	x	x	x
BRD4	x	-	-
BRIP1	x	-	-
BTG1	x	-	-
BTK	x	-	-
C11orf30	x	-	-
CALR	x	-	-
CARD11	x	-	-
CASP8	x	-	-
CBFB	x	-	-
CBL	x	-	-
CCND1	x	x	-
CCND2	x	-	-
CCND3	x	x	-
CCNE1	x	x	-
CD274	x	-	-
CD276	x	-	-
CD74	x	-	-
CD79A	x	-	-
CD79B	x	-	-
CDC73	x	-	-
CDH1	x	-	-
CDK12	x	-	-
CDK4	x	x	x
CDK6	x	x	-
CDK8	x	-	-
CDKN1A	x	-	-
CDKN1B	x	-	-
CDKN2A	x	-	-
CDKN2B	x	-	-
CDKN2C	x	-	-
CEBPA	x	-	-
CENPA	x	-	-
CHD2	x	-	-
CHD4	x	-	-
CHEK1	x	x	-
CHEK2	x	x	-
CIC	x	-	-
CREBBP	x	-	-
CRKL	x	-	-
CRLF2	x	-	-
CSF1R	x	-	x
CSF3R	x	-	-
CSNK1A1	x	-	-
CTCF	x	-	-
CTLA4	x	-	-
CTNNA1	x	-	-
CTNNB1	x	-	-
CUL3	x	-	-
CUX1	x	-	-
CXCR4	x	-	-
CYLD	x	-	-
DAXX	x	-	-
DCUN1D1	x	-	-
DDR2	x	-	-
DDX41	x	-	-
DHX15	x	-	-
DICER1	x	-	-
DIS3	x	-	-
DNAJB1	x	-	-
DNMT1	x	-	-
DNMT3A	x	-	-
DNMT3B	x	-	-
DOT1L	x	-	-
E2F3	x	-	-
EED	x	-	-
EGFL7	x	-	-
EGFR	x	x	x
EIF1AX	x	-	-
EIF4A2	x	-	-
EIF4E	x	-	-
EML4	x	-	x
EP300	x	-	-
EPCAM	x	-	-
EPHA3	x	-	-
EPHA5	x	-	-
EPHA7	x	-	-
EPHB1	x	-	-
ERBB2	x	x	x
ERBB3	x	x	-
ERBB4	x	-	-
ERCC1	x	x	-
ERCC2	x	x	-
ERCC3	x	-	-
ERCC4	x	-	-
ERCC5	x	-	-
ERG	x	-	x
ERRFI1	x	-	-
ESR1	x	x	x
ETS1	x	-	x
ETV1	x	-	x
ETV4	x	-	x
ETV5	x	-	x
ETV6	x	-	-
EWSR1	x	-	x
EZH2	x	-	-
FAM123B	x	-	-
FAM175A	x	-	-
FAM46C	x	-	-
FANCA	x	-	-
FANCC	x	-	-
FANCD2	x	-	-
FANCE	x	-	-
FANCF	x	-	-
FANCG	x	-	-
FANCI	x	-	-
FANCL	x	-	-
FAS	x	-	-
FAT1	x	-	-
FBXW7	x	-	-
FGF1	x	x	-
FGF10	x	x	-
FGF14	x	x	-
FGF19	x	x	-
FGF2	x	x	-
FGF23	x	x	-
FGF3	x	x	-
FGF4	x	x	-
FGF5	x	x	-
FGF6	x	x	-
FGF7	x	x	-
FGF8	x	x	-
FGF9	x	x	-
FGFR1	x	x	x
FGFR2	x	x	x
FGFR3	x	x	x
FGFR4	x	x	x
FH	x	-	-
FLCN	x	-	-
FLI1	x	-	x
FLT1	x	-	x
FLT3	x	-	x
FLT4	x	-	-
FOXA1	x	-	-
FOXL2	x	-	-
FOXO1	x	-	-
FOXP1	x	-	-
FRS2	x	-	-
FUBP1	x	-	-
FYN	x	-	-
GABRA6	x	-	-
GATA1	x	-	-
GATA2	x	-	-
GATA3	x	-	-
GATA4	x	-	-
GATA6	x	-	-
GEN1	x	-	-
GID4	x	-	-
GLI1	x	-	-
GNA11	x	-	-
GNA13	x	-	-
GNAQ	x	-	-
GNAS	x	-	-
GPR124	x	-	-
GPS2	x	-	-
GREM1	x	-	-
GRIN2A	x	-	-
GRM3	x	-	-
GSK3B	x	-	-
H3F3A	x	-	-
H3F3B	x	-	-
H3F3C	x	-	-
HGF	x	-	-
HIST1H1C	x	-	-
HIST1H2BD	x	-	-
HIST1H3A	x	-	-
HIST1H3B	x	-	-
HIST1H3C	x	-	-
HIST1H3D	x	-	-
HIST1H3E	x	-	-
HIST1H3F	x	-	-
HIST1H3G	x	-	-
HIST1H3H	x	-	-
HIST1H3I	x	-	-
HIST1H3J	x	-	-
HIST2H3A	x	-	-
HIST2H3C	x	-	-
HIST2H3D	x	-	-
HIST3H3	x	-	-
HLA-A	x	-	-
HLA-B	x	-	-
HLA-C	x	-	-
HNF1A	x	-	-
HNRNPK	x	-	-
HOXB13	x	-	-
HRAS	x	-	-
HSD3B1	x	-	-
HSP90AA1	x	-	-
ICOSLG	x	-	-
ID3	x	-	-
IDH1	x	-	-
IDH2	x	-	-
IFNGR1	x	-	-
IGF1	x	-	-
IGF1R	x	-	-
IGF2	x	-	-
IKBKE	x	-	-
IKZF1	x	-	-
IL10	x	-	-
IL7R	x	-	-
INHA	x	-	-
INHBA	x	-	-
INPP4A	x	-	-
INPP4B	x	-	-
INSR	x	-	-
IRF2	x	-	-
IRF4	x	-	-
IRS1	x	-	-
IRS2	x	-	-
JAK1	x	-	-
JAK2	x	x	x
JAK3	x	-	-
JUN	x	-	-
KAT6A	x	-	-
KDM5A	x	-	-
KDM5C	x	-	-
KDM6A	x	-	-
KDR	x	-	x
KEAP1	x	-	-
KEL	x	-	-
KIF5B	x	-	x
KIT	x	x	x
KLF4	x	-	-
KLHL6	x	-	-
KMT2B	x	-	-
KMT2C	x	-	-
KMT2D	x	-	-
KRAS	x	x	-
LAMP1	x	x	-
LATS1	x	-	-
LATS2	x	-	-
LMO1	x	-	-
LRP1B	x	-	-
LYN	x	-	-
LZTR1	x	-	-
MAGI2	x	-	-
MALT1	x	-	-
MAP2K1	x	-	-
MAP2K2	x	-	-
MAP2K4	x	-	-
MAP3K1	x	-	-
MAP3K13	x	-	-
MAP3K14	x	-	-
MAP3K4	x	-	-
MAPK1	x	-	-
MAPK3	x	-	-
MAX	x	-	-
MCL1	x	-	-
MDC1	x	-	-
MDM2	x	x	-
MDM4	x	x	-
MED12	x	-	-
MEF2B	x	-	-
MEN1	x	-	-
MET	x	x	x
MGA	x	-	-
MITF	x	-	-
MLH1	x	-	-
MLL	x	-	x
MLLT3	x	-	x
MPL	x	-	-
MRE11A	x	-	-
MSH2	x	-	x
MSH3	x	-	-
MSH6	x	-	-
MST1	x	-	-
MST1R	x	-	-
MTOR	x	-	-
MUTYH	x	-	-
MYB	x	-	-
MYC	x	x	x
MYCL1	x	x	-
MYCN	x	x	-
MYD88	x	-	-
MYOD1	x	-	-
NAB2	x	-	-
NBN	x	-	-
NCOA3	x	-	-
NCOR1	x	-	-
NEGR1	x	-	-
NF1	x	-	-
NF2	x	-	-
NFE2L2	x	-	-
NFKBIA	x	-	-
NKX2-1	x	-	-
NKX3-1	x	-	-
NOTCH1	x	-	x
NOTCH2	x	-	x
NOTCH3	x	-	x
NOTCH4	x	-	-
NPM1	x	-	-
NRAS	x	x	-
NRG1	x	x	x
NSD1	x	-	-
NTRK1	x	-	x
NTRK2	x	-	x
NTRK3	x	-	x
NUP93	x	-	-
NUTM1	x	-	-
PAK1	x	-	-
PAK3	x	-	-
PAK7	x	-	-
PALB2	x	-	-
PARK2	x	-	-
PARP1	x	-	-
PAX3	x	-	x
PAX5	x	-	-
PAX7	x	-	x
PAX8	x	-	-
PBRM1	x	-	-
PDCD1	x	-	-
PDCD1LG2	x	-	-
PDGFRA	x	x	x
PDGFRB	x	x	x
PDK1	x	-	-
PDPK1	x	-	-
PGR	x	-	-
PHF6	x	-	-
PHOX2B	x	-	-
PIK3C2B	x	-	-
PIK3C2G	x	-	-
PIK3C3	x	-	-
PIK3CA	x	x	x
PIK3CB	x	x	-
PIK3CD	x	-	-
PIK3CG	x	-	-
PIK3R1	x	-	-
PIK3R2	x	-	-
PIK3R3	x	-	-
PIM1	x	-	-
PLCG2	x	-	-
PLK2	x	-	-
PMAIP1	x	-	-
PMS1	x	-	-
PMS2	x	-	-
PNRC1	x	-	-
POLD1	x	-	-
POLE	x	-	-
PPARG	x	-	x
PPM1D	x	-	-
PPP2R1A	x	-	-
PPP2R2A	x	-	-
PPP6C	x	-	-
PRDM1	x	-	-
PREX2	x	-	-
PRKAR1A	x	-	-
PRKCI	x	-	-
PRKDC	x	-	-
PRSS8	x	-	-
PTCH1	x	-	-
PTEN	x	x	-
PTPN11	x	-	-
PTPRD	x	-	-
PTPRS	x	-	-
PTPRT	x	-	-
QKI	x	-	-
RAB35	x	-	-
RAC1	x	-	-
RAD21	x	-	-
RAD50	x	-	-
RAD51	x	-	-
RAD51B	x	-	-
RAD51C	x	-	-
RAD51D	x	-	-
RAD52	x	-	-
RAD54L	x	-	-
RAF1	x	x	x
RANBP2	x	-	-
RARA	x	-	-
RASA1	x	-	-
RB1	x	-	-
RBM10	x	-	-
RECQL4	x	-	-
REL	x	-	-
RET	x	x	x
RFWD2	x	-	-
RHEB	x	-	-
RHOA	x	-	-
RICTOR	x	x	-
RIT1	x	-	-
RNF43	x	-	-
ROS1	x	-	x
RPS6KA4	x	-	-
RPS6KB1	x	x	x
RPS6KB2	x	-	-
RPTOR	x	-	-
RUNX1	x	-	-
RUNX1T1	x	-	-
RYBP	x	-	-
SDHA	x	-	-
SDHAF2	x	-	-
SDHB	x	-	-
SDHC	x	-	-
SDHD	x	-	-
SETBP1	x	-	-
SETD2	x	-	-
SF3B1	x	-	-
SH2B3	x	-	-
SH2D1A	x	-	-
SHQ1	x	-	-
SLIT2	x	-	-
SLX4	x	-	-
SMAD2	x	-	-
SMAD3	x	-	-
SMAD4	x	-	-
SMARCA4	x	-	-
SMARCB1	x	-	-
SMARCD1	x	-	-
SMC1A	x	-	-
SMC3	x	-	-
SMO	x	-	-
SNCAIP	x	-	-
SOCS1	x	-	-
SOX10	x	-	-
SOX17	x	-	-
SOX2	x	-	-
SOX9	x	-	-
SPEN	x	-	-
SPOP	x	-	-
SPTA1	x	-	-
SRC	x	-	-
SRSF2	x	-	-
STAG1	x	-	-
STAG2	x	-	-
STAT3	x	-	-
STAT4	x	-	-
STAT5A	x	-	-
STAT5B	x	-	-
STK11	x	-	-
STK40	x	-	-
SUFU	x	-	-
SUZ12	x	-	-
SYK	x	-	-
TAF1	x	-	-
TBX3	x	-	-
TCEB1	x	-	-
TCF3	x	-	-
TCF7L2	x	-	-
TERC	x	-	-
TERT	x	-	-
TET1	x	-	-
TET2	x	-	-
TFE3	x	-	-
TFRC	x	x	-
TGFBR1	x	-	-
TGFBR2	x	-	-
TMEM127	x	-	-
TMPRSS2	x	-	x
TNFAIP3	x	-	-
TNFRSF14	x	-	-
TOP1	x	-	-
TOP2A	x	-	-
TP53	x	-	-
TP63	x	-	-
TRAF2	x	-	-
TRAF7	x	-	-
TSC1	x	-	-
TSC2	x	-	-
TSHR	x	-	-
U2AF1	x	-	-
VEGFA	x	-	-
VHL	x	-	-
VTCN1	x	-	-
WISP3	x	-	-
WT1	x	-	-
XIAP	x	-	-
XPO1	x	-	-
XRCC2	x	-	-
YAP1	x	-	-
YES1	x	-	-
ZBTB2	x	-	-
ZBTB7A	x	-	-
ZFHX3	x	-	-
ZNF217	x	-	-
ZNF703	x	-	-
ZRSR2	x	-	-

## Sheet: Supplementary Table S4
Supplementary Table S4: Genes showing differential expression (p<0.05 and fc>100) in Meso-CAFs (n=3) compared to PM cells (n=31)
Gene Symbol	Fold change	Corrected p-value
FAM101A	-476.549	0.00276226
TPD52	-472.198	3.98795e-06
KRT18P55	-355.207	1.81071e-10
KRT18	-292.889	2.43705e-09
C19orf33	-275.334	0.00662908
HOXB9	-191.059	0.000823628
ZBED6CL	-186.622	0.000397824
KRT8	-127.314	3.25054e-05
RIPK4	-124.682	0.000140892
MAL2	-109.76	0.0192171
ISLR	100.167	5.2233e-05
PLAC9	100.75	0.00133585
HAS2	101.419	0.00379515
HSPB2	101.976	0.0216297
FMO3	108.558	6.87603e-06
BAALC	110.703	7.20633e-05
KCNJ2	111.629	0.00240572
LINC00578	114.071	3.55452e-06
ACKR4	114.857	0.00166362
RGCC	116.982	0.000283705
PLA2G5	117.124	3.82146e-06
ANKRD35	117.394	0.000726052
HSPB7	119.734	0.00526331
SPON2	120.059	0.00955943
COL15A1	120.329	4.11679e-05
PRPH2	122.884	7.50918e-06
VWA5A	126.181	0.000498193
HSD11B1	127.145	0.0289587
IGFBP5	129.653	2.99858e-06
SEPP1	130.916	0.00752446
FBLN5	131.074	0.000311847
LRRC17	133.923	0.00135216
ADAMTS8	136.799	2.18372e-08
CXCL12	140.018	0.0107956
MAOB	144.856	0.000157545
TRPA1	145.212	0.000964598
LCE2B	151.946	1.87931e-10
LCE2C	154.964	5.3659e-09
SLC7A14	156.01	0.00505069
LMOD1	162.136	9.91319e-08
TBX4	167.532	4.52587e-07
PPP1R14A	170.107	0.00204965
PDGFRA	174.033	0.0131087
A2M	174.373	0.0116321
MFAP4	180.648	0.0166192
MMP10	187.378	3.82399e-05
EFS	196.512	0.00157542
F10	222.456	3.04884e-07
PPAPDC3	228.067	5.55625e-05
FGL2	236.373	3.97094e-05
GREM2	240.331	0.000184679
SGIP1	250.617	5.29688e-06
ZNF521	255.099	0.00326105
HEPH	261.984	0.000379835
FGF7	272.731	0.000197755
PTGS1	273.634	0.000424647
LSAMP	279.301	4.22364e-07
ALDH1A1	284.927	0.000283705
GALNT15	293.156	5.69454e-07
KRTAP1-5	294.393	0.00192328
TCF21	300.654	5.80982e-07
SPON1	311.257	3.44319e-07
TMEM204	315.039	0.00391526
SGCD	320.687	1.11237e-07
GALNT5	329.675	0.00286004
MRVI1	381.939	4.13582e-09
HGF	410.112	9.90659e-06
CD248	431.476	0.00590384
TMEM35	458.953	0.000258336
TBX5-AS1	460.741	2.5209e-12
ELN	526.006	3.29206e-15
FAM162B	557.61	6.17254e-07
ACTG2	675.38	0.00100107
MMP3	725.151	0.00134129
COX7A1	785.884	0.00379515
PAMR1	882.852	3.09089e-05
WFDC1	1216.91	1.46621e-13

## Sheet: Supplementary Table S5
Supplementary Table S5: Genes showing high fold change (fc>100) in Meso-CAFs (n=3) compared to CAF-3
Gene Symbol	Fold change
P2RY14	-11289.9
LINC01082	-1844.62
EFCC1	-1619.79
PDPN	-1325.03
DEFB1	-1187.45
KCNK12	-1145.24
CMKLR1	-850.312
CHI3L1	-517.991
SCUBE1	-476.12
NKX2-3	-438.5
GLP2R	-432.489
EMID1	-420.871
TMEM176B	-399.981
HAND2	-373.249
TMEM176A	-347.73
ZBTB16	-303.674
CHI3L1	-293.236
ADAMTS9	-288.298
WNT2B	-284.313
PTGDR2	-282.969
WNT4	-279.744
ACKR3	-244.854
HAND2-AS1	-228.438
CYTL1	-226.132
TRABD2B	-211.437
FGFR2	-197.456
APOE	-195.25
GGT5	-191.187
KCNK3	-177.722
PROK1	-172.93
SLC22A3	-171.757
HPD	-169.058
GPR171	-164.416
TRIM63	-161.025
SCARA5	-137.443
SLCO2B1	-129.462
IGF2-AS	-122.4
ZP1	-120.077
PTGDS	-110.113
VIPR2	-108.975
HOXA9	-108.153
TPRXL	-100.399
LCE2B	100.723
NFASC	100.942
LOC284344	101.472
SAPCD2	103.097
TMTC2	104.801
BCHE	106.034
CDYL2	107.282
PKMYT1	111.549
SKA3	112.225
C8orf34	114.65
EFNB2	114.668
PSG4	116.433
LRRN3	118.985
TMEM130	121.798
PLA2G5	122.132
ASPM	125.001
RRM2	126.072
COLGALT2	126.526
FGF9	128.945
NAP1L3	132.676
KIF20A	133.786
PITX2	139.71
DOK5	144.292
MALL	154.762
TBX4	160.777
CYP2S1	160.888
FAM64A	165.599
SPC25	165.987
SHCBP1	168.783
SOX9	170.63
PRSS2	176.982
MMP10	177.344
RAI2	182.996
SLITRK6	188.232
MAOB	214.493
MECOM	217.027
KRT19	228.458
TMEM200A	239.46
LSAMP	241.734
RNF128	249.759
NPTX1	277.22
DOK6	278.485
ELN	295.1
PCOLCE2	338.614
KIAA1549L	345.616
TBX5-AS1	369.416
CDH2	387.093
SULF1	460.523
CPE	563.753
KRTAP2-3	637.822
NGEF	896.51
SERPINB262:61:95	1755.7

## Sheet: Supplementary Table S6
Supplementary Table S6: Numbers of identified proteins in the nuclear, cytoplasmic and supernatant fractions of Meso-CAFs and normal lung fibroblasts (NLFs)
		Nucleus	Cytoplasm	Supernatant
	Meso109F (Meso-CAF)	4742	4193	1508
	Meso125F (Meso-CAF)	4516	4169	1609
	VMC59F (Meso-CAF)	3170	3725	1268
	MRC-5 (NLF)	2967	3944	2121
	Wi-38 (NLF)	4449	4100	1824
	In at least one Meso-CAF	5018	4453	1931
	In at least one NLF	4503	4305	2268
	In all three Meso-CAFs	2936	3491	990
	In both NLFs	2913	3739	1677

## Sheet: Supplementary Table S7
Supplementary Table S7: Identified proteins of Meso-CAFs in the nuclear (A), cytoplasmic (B) and supernatant fraction (C)
A. Nuclear Fraction
Majority protein IDs	Protein names	Gene names	LFQ intensity Meso125F_NE1	LFQ ntensity Meso125F_NE2	LFQ intensity Meso125F_NE3	LFQ intensity Meso109F_NE1	LFQ intensity Meso109F_NE2	LFQ intensity Meso109F_NE3	LFQ intensity VMC59F_NE1	LFQ intensity VMC59F_NE2	LFQ intensity VMC59F_NE3	Peptides	Unique peptides	Sequence coverage [%]
P0DP08;A0A075B6R2;P0DP07;P0DP06;A0A0C4DH41;P01825;A0A0C4DH34;A0A087WSY4;P06331;P01824	Ig heavy chain V-II region NEWM;Ig heavy chain V-II region ARH-77;Ig heavy chain V-II region WAH	IGHV4-4;IGHV4-61;IGHV4-28;IGHV4-31	13.3688840866089	13.2142200469971	12.1811494827271	12.3456506729126	13.5424003601074	12.6101913452148	19.5459690093994	11.9803943634033	15.4895343780518	2	2	28,2
A0AVT1;A0AVT1-2	Ubiquitin-like modifier-activating enzyme 6	UBA6	13.4283037185669	12.8435220718384	13.7963771820068	12.7259426116943	13.858081817627	14.0973749160767	14.8067493438721	14.1123580932617	15.2758827209473	7	7	10,2
A0FGR8-2;A0FGR8;A0FGR8-6;A0FGR8-4	Extended synaptotagmin-2	ESYT2	18.033260345459	17.9737434387207	17.6984710693359	17.67799949646	17.9641571044922	17.7043342590332	18.7587547302246	18.2297286987305	18.4457149505615	21	21	35,9
A0JLT2;A0JLT2-2	Mediator of RNA polymerase II transcription subunit 19	MED19	13.7797031402588	12.9953870773315	12.7479410171509	13.5813388824463	13.6123466491699	12.5103178024292	12.0268964767456	12.4882965087891	12.4260787963867	2	2	20,5
A0JNW5;A0JNW5-2	UHRF1-binding protein 1-like	UHRF1BP1L	15.2943572998047	15.6845245361328	14.9480638504028	15.3454551696777	14.7773580551147	16.1593189239502	13.0349130630493	14.0789155960083	11.5189418792725	2	2	2
A0PK00	Transmembrane protein 120B	TMEM120B	14.819507598877	16.7721366882324	16.1668529510498	16.272668838501	16.6597328186035	17.8475971221924	16.5086498260498	16.8507461547852	16.8018035888672	2	2	9,1
A1A4S6	Rho GTPase-activating protein 10	ARHGAP10	17.694896697998	17.6317253112793	17.825756072998	17.4128589630127	17.3964157104492	16.8362636566162	14.6050615310669	16.5037117004395	17.6254234313965	16	16	26,7
A1L0T0	Acetolactate synthase-like protein	ILVBL	17.1941337585449	17.3569622039795	16.7890682220459	17.0298538208008	17.3902473449707	17.8396644592285	15.6477088928223	18.1820068359375	17.4539222717285	10	10	32,4
A1X283	SH3 and PX domain-containing protein 2B	SH3PXD2B	16.9930572509766	16.8383407592773	17.4590091705322	17.0870914459229	17.8501358032227	15.4314975738525	17.0268783569336	16.7727279663086	17.0233058929443	16	15	26,9
A1XBS5;A1XBS5-4;A1XBS5-3;A1XBS5-5;A1XBS5-2	Protein FAM92A1	FAM92A1	17.4206237792969	17.4956550598145	17.4695777893066	15.4796495437622	14.8732604980469	15.0281829833984	14.1585340499878	11.9290742874146	13.9378337860107	4	4	21,5
A2A3N6	Putative PIP5K1A and PSMD4-like protein	PIPSL	14.3775882720947	13.6731090545654	14.8926239013672	15.2522220611572	16.8881015777588	12.6260814666748	12.7767343521118	12.9520473480225	13.721755027771	7	1	11
A2RRP1;A2RRP1-2	Neuroblastoma-amplified sequence	NBAS	17.2943687438965	17.8176345825195	16.9101505279541	16.4548969268799	16.5106143951416	17.3606758117676	15.7943820953369	18.1704025268555	17.280834197998	34	34	20,8
A2RTX5;A2RTX5-2	Probable threonine--tRNA ligase 2, cytoplasmic	TARSL2	12.5118503570557	15.2132034301758	14.463077545166	13.6002531051636	11.3747787475586	15.2301349639893	14.0892715454102	15.7811126708984	13.7796192169189	2	1	1,7
A2RUS2;A2RUS2-2	DENN domain-containing protein 3	DENND3	16.3110218048096	16.2227172851563	16.1291046142578	14.6598052978516	14.7521867752075	14.6234912872314	13.599139213562	14.5093479156494	15.5483417510986	10	10	12,4
A3KMH1;A3KMH1-3;A3KMH1-2	von Willebrand factor A domain-containing protein 8	VWA8	16.6875801086426	16.8046226501465	16.5188770294189	16.9294338226318	16.671350479126	16.6672344207764	13.753321647644	17.0659084320068	16.93408203125	41	40	29,9
A4D1E9;A4D1E9-2	GTP-binding protein 10	GTPBP10	14.3617963790894	13.9687061309814	14.1331558227539	13.4543628692627	12.4379081726074	13.1203422546387	15.1519212722778	13.1037464141846	11.9706230163574	3	3	10,3
A5A3E0	POTE ankyrin domain family member F	POTEF	14.2145977020264	19.0499229431152	16.2181396484375	15.179084777832	15.6164627075195	12.6642389297485	13.4973850250244	12.6778373718262	15.1979074478149	10	1	12,7
A5YKK6;A5YKK6-2;A5YKK6-3;A5YKK6-4	CCR4-NOT transcription complex subunit 1	CNOT1	18.2984504699707	18.6905708312988	17.8411254882813	18.1609191894531	18.0328140258789	18.4363899230957	16.1337203979492	17.3677654266357	17.2546424865723	56	55	33,5
Q9GZQ8;A6NCE7	Microtubule-associated proteins 1A/1B light chain 3B;Microtubule-associated proteins 1A/1B light chain 3 beta 2	MAP1LC3B;MAP1LC3B2	18.6363639831543	18.8561534881592	18.3697624206543	18.2137413024902	17.79567527771	17.7575378417969	18.5950508117676	19.7652835845947	19.1961803436279	2	1	16,8
A6NCN2	Putative keratin-87 protein	KRT87P	11.896559715271	14.2524242401123	12.6050777435303	13.4509773254395	14.2175788879395	12.8598880767822	13.2615480422974	13.0061187744141	15.9319839477539	4	1	18
A6NFI3	Zinc finger protein 316	ZNF316	15.032675743103	15.994384765625	15.5155763626099	15.2024068832397	15.1348152160645	11.1139364242554	12.2847518920898	13.7049217224121	12.0525341033936	2	1	3,4
A6NFQ2;A6NFQ2-2;A6NFQ2-3	TRPM8 channel-associated factor 2	TCAF2	14.5750827789307	12.5850944519043	14.0733165740967	12.543607711792	11.9506530761719	13.73557472229	12.7855987548828	13.3353900909424	12.6107711791992	2	2	4,4
A6NHQ2	rRNA/tRNA 2-O-methyltransferase fibrillarin-like protein 1	FBLL1	12.4306325912476	16.5355739593506	14.0759801864624	14.8775653839111	14.6513519287109	19.9211330413818	13.0368318557739	18.8316974639893	12.0686483383179	4	2	11,4
A6NHR9;A6NHR9-2	Structural maintenance of chromosomes flexible hinge domain-containing protein 1	SMCHD1	18.9836444854736	19.1145439147949	18.9476928710938	19.6693115234375	19.406322479248	19.5127029418945	12.9195051193237	16.3974113464355	14.8066444396973	53	52	37,8
A6NJ78;P0C7V9;A6NJ78-2;A6NJ78-4	Probable methyltransferase-like protein 15;Putative methyltransferase-like protein 15P1	METTL15;METTL15P1	15.0401420593262	14.3898296356201	13.2642297744751	14.1258172988892	13.8284339904785	13.8121776580811	13.2756175994873	13.8180837631226	11.4131202697754	2	2	7,4
A6NKT7;Q7Z3J3	RanBP2-like and GRIP domain-containing protein 3;RanBP2-like and GRIP domain-containing protein 4	RGPD3;RGPD4	14.7080602645874	13.1008129119873	14.4572525024414	16.0932159423828	15.1605806350708	13.4455327987671	12.9306917190552	13.2204074859619	13.0755376815796	16	1	13
A6NMZ7;A6NMZ7-2	Collagen alpha-6(VI) chain	COL6A6	12.8198328018188	11.4857215881348	12.4631395339966	12.4485788345337	13.1597986221313	12.8389520645142	13.0115633010864	15.6413383483887	15.4803171157837	2	2	1,2
A8CG34;Q96HA1;Q96HA1-2;A8CG34-2;Q96HA1-3;Q6PJE2;Q6PJE2-5	Nuclear envelope pore membrane protein POM 121C;Nuclear envelope pore membrane protein POM 121;POM121 and ZP3 fusion protein	POM121C;POM121;POMZP3	13.6998491287231	13.2406520843506	11.0324802398682	14.3965377807617	14.5541095733643	11.961498260498	11.8621759414673	14.8453989028931	10.962797164917	2	2	4
A8K2U0	Alpha-2-macroglobulin-like protein 1	A2ML1	11.971700668335	12.7579202651978	12.6987657546997	13.0756959915161	12.4629755020142	13.0550403594971	16.7177295684814	15.3851146697998	13.26731300354	2	2	1,8
A8MTZ0;A8MTZ0-2;A8MTZ0-3	BBSome-interacting protein 1	BBIP1	13.6123332977295	15.6769695281982	15.9770221710205	14.225902557373	13.6483573913574	13.562611579895	12.8073472976685	13.4552459716797	15.1577024459839	2	2	30,4
A8MW92;A8MW92-4;A8MW92-2	PHD finger protein 20-like protein 1	PHF20L1	12.824725151062	13.5987596511841	12.3003616333008	13.4826822280884	12.21351146698	14.3290901184082	14.0539484024048	13.1839866638184	12.3154554367065	2	2	2,3
Q99613;B5ME19;Q99613-2	Eukaryotic translation initiation factor 3 subunit C;Eukaryotic translation initiation factor 3 subunit C-like protein	EIF3C;EIF3CL	21.4283084869385	21.0541381835938	21.3498649597168	21.308837890625	21.4035682678223	21.2019271850586	19.8515167236328	21.0164031982422	21.0815086364746	24	24	30,4
P0CG08;B7ZAQ6;B7ZAQ6-2;B7ZAQ6-3	Golgi pH regulator B;Golgi pH regulator A	GPR89B;GPR89A	13.5585412979126	13.2343692779541	15.41965675354	15.2720718383789	16.8231353759766	16.161190032959	12.9358615875244	16.0986137390137	16.7027359008789	5	5	17,1
B9A064;P0DOX8;P0CG04	Immunoglobulin lambda-like polypeptide 5;Ig lambda-1 chain C regions	IGLL5;IGLC1	13.3590631484985	13.780424118042	16.1717052459717	14.738374710083	13.4910135269165	13.0184316635132	19.860279083252	14.3140115737915	14.8771085739136	3	1	25,2
C4AMC7;Q6VEQ5;A8K0Z3;Q9NQA3	Putative WAS protein family homolog 3;WAS protein family homolog 2;WAS protein family homolog 1;WAS protein family homolog 6	WASH3P;WASH2P;WASH1;WASH6P	16.3299369812012	18.3697280883789	16.8297233581543	16.3723449707031	17.9363632202148	18.3992576599121	17.8009872436523	18.2390480041504	16.6176872253418	8	8	18,8
O43374;C9J798;O43374-2	Ras GTPase-activating protein 4;Putative Ras GTPase-activating protein 4B	RASA4;RASA4B	12.6786880493164	15.1733894348145	13.930624961853	12.1620407104492	12.857626914978	12.9750232696533	13.055103302002	14.498628616333	13.1673936843872	2	2	4
C9JLW8	Protein FAM195B	FAM195B	17.7548198699951	17.5686283111572	17.3517570495605	18.5154647827148	17.1531372070313	17.8182029724121	17.8263740539551	17.3353939056396	16.5302066802979	5	5	51,5
E9PAV3;Q13765;E9PAV3-2	Nascent polypeptide-associated complex subunit alpha, muscle-specific form;Nascent polypeptide-associated complex subunit alpha	NACA	22.178882598877	21.2917671203613	21.9400825500488	21.8820686340332	21.885326385498	21.9844398498535	20.9274749755859	20.668420791626	20.7879257202148	5	4	3,4
P63165;G2XKQ0;P63165-2	Small ubiquitin-related modifier 1;Small ubiquitin-related modifier	SUMO1	13.2836246490479	13.2882413864136	13.2350120544434	11.6662139892578	12.4882469177246	13.0765914916992	13.031455039978	12.3867025375366	12.3445959091187	2	2	18,8
L0R819		ASNSD1	15.4350986480713	14.9691619873047	15.2994136810303	15.6517391204834	11.3939552307129	15.0024633407593	13.0342311859131	15.313024520874	14.8440637588501	3	2	32,3
O00116	Alkyldihydroxyacetonephosphate synthase, peroxisomal	AGPS	15.758508682251	15.4732761383057	15.7270412445068	16.2049598693848	16.1738014221191	15.7917633056641	13.7798776626587	13.3546628952026	15.8278369903564	7	7	17,5
O00139;O00139-1;O00139-5;O00139-4;O00139-2	Kinesin-like protein KIF2A	KIF2A	17.0363025665283	17.4904022216797	17.4907417297363	17.7130508422852	17.7078323364258	17.8239479064941	15.9354515075684	14.3998126983643	17.7461891174316	16	15	31,6
O00148;O00148-2;O00148-3	ATP-dependent RNA helicase DDX39A	DDX39A	16.9340114593506	18.3627853393555	16.6550579071045	17.413761138916	17.4525833129883	18.237621307373	13.1317844390869	12.8693494796753	12.768533706665	15	5	45,2
O00151	PDZ and LIM domain protein 1	PDLIM1	21.9159240722656	20.8682518005371	21.3980674743652	20.9552154541016	21.4573917388916	21.7202205657959	22.3486099243164	22.5310020446777	21.415771484375	20	20	72
O00154;O00154-4;O00154-6;O00154-7;O00154-2;O00154-3;O00154-5	Cytosolic acyl coenzyme A thioester hydrolase	ACOT7	15.3586807250977	14.6617345809937	14.9242811203003	15.3023128509521	14.7232875823975	15.5522489547729	16.3932361602783	17.0353145599365	17.7408657073975	5	5	19,7
O00159;O00159-3;O00159-2	Unconventional myosin-Ic	MYO1C	18.7824974060059	18.8528022766113	19.0175514221191	19.7032470703125	19.8337554931641	20.1092414855957	20.2823143005371	20.6518325805664	20.6245555877686	37	37	42,5
O00161;O00161-2	Synaptosomal-associated protein 23	SNAP23	12.0385074615479	15.0734720230103	13.5046949386597	15.1136608123779	12.858323097229	17.0215187072754	14.663290977478	16.0595092773438	15.381386756897	3	3	27
O00170	AH receptor-interacting protein	AIP	17.9676704406738	17.3442630767822	17.4634246826172	17.1103172302246	16.6203269958496	16.7437286376953	17.1590118408203	17.3805065155029	17.4235382080078	6	6	26,1
O00178	GTP-binding protein 1	GTPBP1	17.732328414917	18.1707801818848	17.8182220458984	17.8358535766602	17.9781494140625	17.5256729125977	12.0669202804565	16.13232421875	16.6401519775391	8	8	18,1
O00186	Syntaxin-binding protein 3	STXBP3	16.4800224304199	16.8165092468262	15.9608106613159	15.8064794540405	15.6705284118652	16.3494091033936	14.286771774292	16.8753623962402	16.4314918518066	14	14	36,3
O00192;O00192-2	Armadillo repeat protein deleted in velo-cardio-facial syndrome	ARVCF	16.7929534912109	13.1276540756226	15.9835414886475	16.1322021484375	12.9691286087036	13.6792078018188	14.2274627685547	12.7361841201782	11.4443769454956	2	2	2,6
O00203;O00203-3	AP-3 complex subunit beta-1	AP3B1	19.6110916137695	19.9878883361816	19.8212985992432	19.344898223877	19.1631927490234	19.417781829834	19.7452697753906	20.361026763916	20.0275917053223	35	35	40,2
O00217	NADH dehydrogenase [ubiquinone] iron-sulfur protein 8, mitochondrial	NDUFS8	19.1619682312012	19.7231903076172	19.3427124023438	19.4706420898438	18.9806499481201	20.1132259368896	16.9598522186279	18.1570835113525	18.25048828125	5	5	31
O00231;O00231-2	26S proteasome non-ATPase regulatory subunit 11	PSMD11	19.7461605072021	20.4591064453125	19.7599792480469	19.8797664642334	19.9667510986328	20.3205986022949	17.487979888916	19.151891708374	18.2631912231445	22	22	54,5
O00232;O00232-2	26S proteasome non-ATPase regulatory subunit 12	PSMD12	18.6172218322754	18.0149707794189	18.6356430053711	18.9831352233887	18.9733963012695	18.431001663208	15.6236362457275	17.0960254669189	18.0085926055908	19	19	50,7
O00244	Copper transport protein ATOX1	ATOX1	15.4269437789917	14.3065309524536	14.5440225601196	12.299994468689	12.6892356872559	12.4123554229736	13.2233781814575	12.2661628723145	14.9150819778442	2	2	26,5
O00255-3;O00255;O00255-2	Menin	MEN1	15.5451259613037	16.9119873046875	15.2312278747559	15.5515575408936	15.2716007232666	16.7886848449707	13.5230054855347	12.9084138870239	11.8820056915283	5	5	15
O00257;O00257-3	E3 SUMO-protein ligase CBX4	CBX4	12.8212642669678	16.2346496582031	14.232027053833	15.923454284668	15.3767375946045	13.8788976669312	13.1557760238647	14.153528213501	12.7896299362183	2	2	7,3
O00267;O00267-2	Transcription elongation factor SPT5	SUPT5H	18.2117347717285	18.2116661071777	17.6951732635498	18.0267715454102	18.2723865509033	18.0547828674316	14.863489151001	16.7338695526123	16.7520942687988	20	20	26,6
O00268	Transcription initiation factor TFIID subunit 4	TAF4	14.5541086196899	15.832200050354	13.6761951446533	14.0276889801025	13.7171449661255	14.4252815246582	12.7582988739014	13.5919771194458	12.8752155303955	4	4	6
O00287	Regulatory factor X-associated protein	RFXAP	13.2216634750366	14.7268037796021	13.5784358978271	13.9487323760986	13.937237739563	14.0772333145142	12.5473947525024	14.4242420196533	13.6587505340576	2	2	8,5
O00291;O00291-4;O00291-3	Huntingtin-interacting protein 1	HIP1	18.8151206970215	18.405818939209	16.9178905487061	16.5345077514648	16.872932434082	17.2428245544434	16.4420719146729	18.2985877990723	16.7321510314941	24	22	34,7
O00299	Chloride intracellular channel protein 1	CLIC1	18.8528060913086	19.2272129058838	18.3636512756348	17.7039527893066	18.0104179382324	19.2010917663574	19.6247901916504	18.9071655273438	18.3998489379883	11	11	60,2
O00300	Tumor necrosis factor receptor superfamily member 11B	TNFRSF11B	18.6442070007324	19.6215362548828	19.0097198486328	17.6969394683838	17.412353515625	18.0178642272949	17.3307266235352	19.3371429443359	18.3862628936768	9	9	30,4
O00303	Eukaryotic translation initiation factor 3 subunit F	EIF3F	20.1306037902832	21.4849281311035	20.3953514099121	19.7759990692139	20.3424301147461	21.8482398986816	20.8434600830078	21.7717380523682	19.6754188537598	14	14	56
O00305;O00305-4;O00305-2;O00305-3	Voltage-dependent L-type calcium channel subunit beta-4	CACNB4	14.9792022705078	14.4271183013916	13.6584348678589	13.4869604110718	12.4731168746948	14.1271743774414	13.9895343780518	11.773380279541	12.0021734237671	2	1	3,7
O00308;O00308-2;O00308-3	NEDD4-like E3 ubiquitin-protein ligase WWP2	WWP2	14.7468814849854	15.2036514282227	13.6471767425537	14.9338989257813	14.5845746994019	14.745922088623	12.5131597518921	14.5732917785645	13.9170684814453	4	2	6,3
O00339;O00339-3;O00339-2;O00339-4	Matrilin-2	MATN2	13.9785318374634	15.0882539749146	14.2732620239258	12.122654914856	12.5739116668701	14.4670324325562	17.3192672729492	18.3601016998291	16.3955345153809	6	6	8,4
O00391	Sulfhydryl oxidase 1	QSOX1	20.533260345459	21.0958976745605	20.4115715026855	19.2038383483887	19.0538711547852	19.1965274810791	20.5511627197266	19.7612705230713	19.5947570800781	26	3	43,1
O00391-2	Sulfhydryl oxidase 1	QSOX1	15.1804599761963	16.8924331665039	16.1200523376465	14.8610858917236	15.5764856338501	11.0895824432373	12.0932207107544	15.3173704147339	16.4195346832275	24	1	50,3
O00399	Dynactin subunit 6	DCTN6	16.2876091003418	15.8437404632568	17.4074783325195	16.5008296966553	16.8326740264893	16.552173614502	15.4119911193848	16.1582450866699	17.0872497558594	4	4	45,8
O00401	Neural Wiskott-Aldrich syndrome protein	WASL	14.6182975769043	17.5167961120605	16.637487411499	15.4500980377197	16.3798885345459	16.4162178039551	14.3255062103271	16.8950080871582	16.7621994018555	6	6	14,5
O00410;O00410-3;O00410-2	Importin-5	IPO5	18.3197422027588	18.2708435058594	17.9154930114746	17.0410423278809	16.9722423553467	17.1320495605469	15.7225933074951	17.4277801513672	17.7323379516602	27	26	38,9
O00411	DNA-directed RNA polymerase, mitochondrial	POLRMT	14.5273275375366	15.6454372406006	14.1129188537598	15.159875869751	15.2213172912598	16.5987033843994	11.952919960022	14.8837490081787	15.2521343231201	4	4	5,2
O00422-2;O00422	Histone deacetylase complex subunit SAP18	SAP18	19.1816596984863	19.8364753723145	19.7095718383789	20.1634693145752	20.2423210144043	20.2598991394043	15.1091365814209	17.5621490478516	11.5926094055176	7	7	44,2
O00423;O00423-3	Echinoderm microtubule-associated protein-like 1	EML1	17.262716293335	17.8751029968262	17.7192878723145	17.6998481750488	17.563232421875	16.7918128967285	15.9971294403076	16.8527450561523	17.4953498840332	18	17	30,4
O00425	Insulin-like growth factor 2 mRNA-binding protein 3	IGF2BP3	20.8968887329102	21.1391181945801	20.9203147888184	20.9348106384277	21.0957832336426	21.5847091674805	20.3087158203125	21.5433483123779	20.6252059936523	17	16	36,4
O00429;O00429-6;O00429-3;O00429-5;O00429-7	Dynamin-1-like protein	DNM1L	20.0608406066895	20.7907028198242	20.6183700561523	19.1137790679932	18.9940624237061	19.2632923126221	18.3018817901611	18.9757881164551	18.8099327087402	34	1	61,5
O00429-2;O00429-8;O00429-4;O00429-9	Dynamin-1-like protein	DNM1L	18.6859397888184	16.7158546447754	19.0832023620605	18.086799621582	12.3130970001221	13.3064079284668	13.9994964599609	13.0967817306519	19.031192779541	34	1	62,3
O00442;O00442-2	RNA 3-terminal phosphate cyclase	RTCA	18.1760711669922	18.7367973327637	18.0754890441895	17.5217895507813	17.2748336791992	18.5123863220215	18.4541282653809	19.2451210021973	17.7510414123535	10	10	43,4
O00443	Phosphatidylinositol 4-phosphate 3-kinase C2 domain-containing subunit alpha	PIK3C2A	16.8862438201904	17.1153030395508	16.452823638916	16.318717956543	16.0972080230713	17.0509281158447	12.8368768692017	16.1521301269531	15.4993839263916	11	11	9,8
O00458;O00458-2	Interferon-related developmental regulator 1	IFRD1	13.7897777557373	14.7841873168945	13.6809959411621	13.2104892730713	13.2723712921143	14.679500579834	12.8076601028442	14.3592004776001	12.4442377090454	3	3	9,1
O00461	Golgi integral membrane protein 4	GOLIM4	18.8391952514648	17.0364360809326	18.0364475250244	18.5518054962158	18.8608589172363	18.7115478515625	17.9236106872559	17.8318786621094	17.5638542175293	6	6	12,6
O00468-6;O00468-3;O00468;O00468-5;O00468-4;O00468-7;O00468-2	Agrin;Agrin N-terminal 110 kDa subunit;Agrin C-terminal 110 kDa subunit;Agrin C-terminal 90 kDa fragment;Agrin C-terminal 22 kDa fragment	AGRN	12.361891746521	15.7478809356689	14.0031423568726	15.8796644210815	16.2970485687256	17.1963386535645	12.4767627716064	17.2427978515625	15.857608795166	23	22	15,7
O00469-2;O00469	Procollagen-lysine,2-oxoglutarate 5-dioxygenase 2	PLOD2	17.5231800079346	18.5558738708496	17.237133026123	17.7431678771973	17.8572082519531	18.5800819396973	17.4539985656738	20.2181396484375	19.081693649292	21	20	38,4
O00470;O00470-2;O14770;O14770-6;O14770-7;O14770-8;O14770-3;O14770-2;O14770-4	Homeobox protein Meis1;Homeobox protein Meis2	MEIS1;MEIS2	16.2200965881348	15.6347932815552	15.24853515625	15.4839649200439	15.996166229248	15.7574806213379	12.2384414672852	12.7020454406738	13.8457298278809	7	7	25,9
O00471	Exocyst complex component 5	EXOC5	18.0744667053223	18.1236801147461	17.4017276763916	18.2136402130127	17.9247016906738	18.0215587615967	17.9844970703125	18.88037109375	18.2323265075684	22	22	41,4
O00472	RNA polymerase II elongation factor ELL2	ELL2	14.060188293457	14.0198631286621	14.2643566131592	14.406608581543	14.2120990753174	13.3566770553589	13.9583778381348	13.5461645126343	12.1317701339722	4	4	7
O00483	Cytochrome c oxidase subunit NDUFA4	NDUFA4	16.8573894500732	12.1458053588867	16.6592712402344	16.9802322387695	16.8768768310547	16.5346565246582	12.5136985778809	13.4918403625488	17.5482654571533	2	2	27,2
O00487	26S proteasome non-ATPase regulatory subunit 14	PSMD14	19.901403427124	19.5342178344727	20.2086029052734	20.2385177612305	19.9237422943115	18.4792175292969	16.8139171600342	18.0645561218262	18.7012710571289	9	8	54,8
O00499;O00499-10;O00499-2;O00499-9;O00499-7;O00499-8;O00499-4;O00499-6;O00499-11;O00499-3;O00499-5	Myc box-dependent-interacting protein 1	BIN1	14.4529762268066	13.0865831375122	14.1122360229492	13.038595199585	12.4684295654297	14.7918014526367	12.973256111145	12.992527961731	11.7412586212158	3	3	9,1
O00505	Importin subunit alpha-4	KPNA3	18.4722137451172	18.3377494812012	18.3031806945801	18.4884033203125	17.9789848327637	18.7240867614746	17.5581169128418	18.7036933898926	18.075023651123	14	11	53
O00506;O00506-3;O00506-2	Serine/threonine-protein kinase 25	STK25	16.6774463653564	16.9342651367188	16.6669521331787	15.5475044250488	15.1144208908081	16.4252700805664	16.8754119873047	17.9124546051025	16.6615676879883	10	4	25,6
O00534;O00534-3	von Willebrand factor A domain-containing protein 5A	VWA5A	17.0154113769531	17.0239524841309	17.1412525177002	17.9039878845215	17.4282875061035	17.0532875061035	13.5435514450073	11.3827857971191	12.8934345245361	14	14	29,4
O00541;O00541-2	Pescadillo homolog	PES1	15.4383087158203	17.3399124145508	16.363094329834	16.6949520111084	16.9936065673828	18.1687965393066	15.0039501190186	17.7962265014648	14.4056720733643	9	9	18,7
O00560;O00560-3	Syntenin-1	SDCBP	16.4727020263672	18.1557903289795	17.5173950195313	18.2595958709717	18.4978637695313	18.96484375	18.387508392334	19.3910217285156	18.6444835662842	12	1	72,8
O00560-2	Syntenin-1	SDCBP	16.9583683013916	17.7732887268066	16.9955139160156	17.950159072876	17.9755554199219	18.5871658325195	15.4409713745117	18.606969833374	18.3590469360352	12	1	72,7
O00566	U3 small nucleolar ribonucleoprotein protein MPP10	MPHOSPH10	17.4403953552246	16.1892967224121	17.3670272827148	18.3775691986084	18.0834274291992	16.5787448883057	13.2545461654663	13.1148567199707	16.1112384796143	9	9	20,7
O00567	Nucleolar protein 56	NOP56	18.3286819458008	18.847412109375	18.6140155792236	18.8458690643311	18.9551811218262	19.5648708343506	15.8013544082642	18.8565578460693	17.8159217834473	18	18	46
O00571;O00571-2	ATP-dependent RNA helicase DDX3X	DDX3X	21.8073310852051	22.0452003479004	21.8271675109863	21.906177520752	21.8769264221191	22.4717903137207	20.5652656555176	21.717004776001	21.0874557495117	27	10	45,5
O00622	Protein CYR61	CYR61	16.7536239624023	15.110538482666	16.5197772979736	16.2276515960693	15.686692237854	15.4274673461914	18.51220703125	20.03515625	19.0253944396973	9	9	31,8
O00623	Peroxisome assembly protein 12	PEX12	14.7620506286621	13.8931312561035	14.0974750518799	14.4946908950806	15.4960517883301	13.8436546325684	12.3568687438965	14.0623779296875	14.3023529052734	2	2	7,8
O00629	Importin subunit alpha-3	KPNA4	18.3671112060547	18.2373180389404	17.6774272918701	18.0581092834473	18.2142372131348	17.8634223937988	13.5600366592407	16.271183013916	17.869686126709	12	9	47,6
O00635	E3 ubiquitin-protein ligase TRIM38	TRIM38	13.9089374542236	14.8145771026611	13.5558662414551	14.2363910675049	15.1021995544434	15.4636135101318	12.900318145752	12.4942502975464	14.9216938018799	2	2	6
O00716;O00716-2	Transcription factor E2F3	E2F3	16.188777923584	16.5404663085938	16.0082111358643	16.2939205169678	16.1756362915039	16.644416809082	13.0152616500854	14.7852258682251	14.7646942138672	4	4	10,8
O00743;O00743-2;O00743-3	Serine/threonine-protein phosphatase 6 catalytic subunit;Serine/threonine-protein phosphatase 6 catalytic subunit, N-terminally processed	PPP6C	13.0441064834595	13.9489269256592	12.1696033477783	13.1241817474365	13.1866407394409	13.1801490783691	13.4610347747803	13.7267732620239	13.4612236022949	4	4	22
O00746;O00746-2	Nucleoside diphosphate kinase, mitochondrial	NME4	18.5265350341797	19.5729217529297	18.2787971496582	18.7454032897949	19.2072010040283	15.6228809356689	13.1021118164063	13.6070098876953	18.2932720184326	3	3	24,1
O00754;O00754-2	Lysosomal alpha-mannosidase;Lysosomal alpha-mannosidase A peptide;Lysosomal alpha-mannosidase B peptide;Lysosomal alpha-mannosidase C peptide;Lysosomal alpha-mannosidase D peptide;Lysosomal alpha-mannosidase E peptide	MAN2B1	15.5492925643921	15.691255569458	15.0908164978027	15.4785556793213	15.2727193832397	15.5800132751465	14.5826625823975	16.4359607696533	14.6953592300415	13	13	18,3
O00764;O00764-2;O00764-3	Pyridoxal kinase	PDXK	12.6574058532715	13.6920709609985	14.4539775848389	12.5902614593506	11.8719787597656	13.7797346115112	12.5673179626465	13.5737113952637	14.7030954360962	4	4	18,6
O14494;O14494-2	Lipid phosphate phosphohydrolase 1	PPAP2A	16.5792350769043	16.2535018920898	16.0781955718994	14.6632537841797	13.7576866149902	14.7448511123657	12.8812389373779	16.2214393615723	14.5799379348755	3	3	15,5
O14495	Lipid phosphate phosphohydrolase 3	PPAP2B	17.5489444732666	17.6215133666992	18.557975769043	12.3798589706421	12.3157081604004	15.9492664337158	17.0243225097656	17.8859558105469	18.2695560455322	5	5	22,2
O14497;O14497-2;O14497-3	AT-rich interactive domain-containing protein 1A	ARID1A	17.6880493164063	17.4675674438477	17.5836944580078	16.89772605896	17.1101455688477	17.1008930206299	12.9876356124878	19.0670509338379	13.0034656524658	11	7	7,7
O14519;O14519-2	Cyclin-dependent kinase 2-associated protein 1	CDK2AP1	16.4908752441406	16.5422897338867	16.2376174926758	16.4522380828857	16.0605792999268	17.2938194274902	13.7838249206543	11.4731359481812	13.7283887863159	2	2	20
O14558	Heat shock protein beta-6	HSPB6	19.3911628723145	18.4418754577637	19.462345123291	17.4152717590332	16.4788856506348	13.0836639404297	12.6489496231079	17.5308876037598	18.1512126922607	5	5	53,1
O14561	Acyl carrier protein, mitochondrial	NDUFAB1	17.4307098388672	12.3554267883301	17.3269996643066	17.483699798584	17.1628570556641	13.0966682434082	15.1833953857422	13.6675777435303	16.3094234466553	2	2	9,6
O14562	Ubiquitin domain-containing protein UBFD1	UBFD1	16.3184070587158	17.0718059539795	16.6066246032715	15.9754819869995	16.3848342895508	16.8606052398682	13.9362173080444	17.0473213195801	15.7860374450684	3	3	13,3
O14578;O14578-4;O14578-3	Citron Rho-interacting kinase	CIT	15.6073513031006	15.0152797698975	16.3117752075195	16.4659271240234	15.9198188781738	14.8623323440552	12.4484586715698	13.2304773330688	12.237717628479	13	13	7,8
O14579;O14579-2;O14579-3	Coatomer subunit epsilon	COPE	19.2830638885498	18.9251174926758	19.2212619781494	19.0368328094482	19.0645561218262	18.0124626159668	16.9294815063477	16.9408531188965	19.297191619873	14	14	74,4
O14593;O14593-3;O14593-2	DNA-binding protein RFXANK	RFXANK	13.7652940750122	14.9997081756592	13.7159214019775	13.8070335388184	13.7401924133301	12.953164100647	12.6029396057129	14.0947551727295	12.8134183883667	4	4	25
O14602	Eukaryotic translation initiation factor 1A, Y-chromosomal	EIF1AY	12.0521430969238	12.6017827987671	12.6162624359131	16.1497993469238	16.0825119018555	16.7708187103271	12.6948804855347	13.8935375213623	15.3467388153076	5	2	32,6
O14613	Cdc42 effector protein 2	CDC42EP2	14.8506526947021	13.7239780426025	14.4951143264771	13.2415361404419	13.113377571106	14.0538492202759	13.2296581268311	13.0865421295166	15.4417171478271	2	2	21,9
O14617;O14617-5;O14617-4;O14617-2;O14617-3	AP-3 complex subunit delta-1	AP3D1	19.549825668335	19.6549453735352	19.7275581359863	18.9569301605225	19.099609375	19.3606452941895	20.1917114257813	20.7379264831543	19.7631530761719	36	36	40,1
O14639;O14639-5;O14639-3;O14639-2;O14639-6;O14639-4	Actin-binding LIM protein 1	ABLIM1	12.3916997909546	13.7303094863892	12.3165273666382	13.0018663406372	12.2142858505249	13.1295890808105	13.6542415618896	15.3170585632324	13.2560901641846	4	4	8,7
O14646;O14646-2	Chromodomain-helicase-DNA-binding protein 1	CHD1	16.2953834533691	16.755558013916	15.6991624832153	15.791675567627	15.668381690979	16.0687446594238	13.3281536102295	15.180944442749	12.4473361968994	15	11	11,3
O14647;O14647-2	Chromodomain-helicase-DNA-binding protein 2	CHD2	14.0077533721924	16.4905700683594	14.7981777191162	16.9383354187012	16.7578048706055	17.076099395752	14.5017862319946	16.5393943786621	14.1850481033325	20	16	13,9
O14653;O14653-2;O14653-3	Golgi SNAP receptor complex member 2	GOSR2	16.8527450561523	17.0564460754395	16.2168312072754	16.496696472168	16.0098209381104	16.7390747070313	12.6501770019531	16.7218780517578	16.355411529541	6	6	36,8
O14656	Torsin-1A	TOR1A	15.8833589553833	15.279501914978	14.9129829406738	15.0561466217041	14.6503782272339	14.9917430877686	13.2725419998169	14.9410371780396	15.6818151473999	2	2	7,5
O14657	Torsin-1B	TOR1B	14.2903423309326	13.5373401641846	11.0880651473999	11.8582201004028	11.3598251342773	13.6813259124756	13.1670846939087	11.900071144104	12.2894134521484	3	3	9,5
O14662;O14662-5;O14662-2;O14662-4;O14662-6	Syntaxin-16	STX16	17.4027538299561	18.1299743652344	16.762580871582	16.9306983947754	17.0003662109375	17.364315032959	16.1927833557129	18.0779724121094	16.8954544067383	7	7	34,2
O14672	Disintegrin and metalloproteinase domain-containing protein 10	ADAM10	17.6712894439697	17.624626159668	17.0273494720459	16.9992980957031	16.7565727233887	16.5869750976563	16.788782119751	16.7241973876953	17.0537338256836	9	9	19,1
O14681;O14681-3	Etoposide-induced protein 2.4 homolog	EI24	12.6225471496582	15.8130292892456	12.8175506591797	12.6571178436279	14.4614763259888	16.5803833007813	15.6716709136963	16.3857021331787	14.8649978637695	2	2	5,6
O14683	Tumor protein p53-inducible protein 11	TP53I11	12.5515937805176	17.4539451599121	14.0959739685059	12.584436416626	13.0160360336304	12.2556409835815	17.8095169067383	18.015905380249	15.6031045913696	3	3	18,5
O14730;O14730-2	Serine/threonine-protein kinase RIO3	RIOK3	15.6168508529663	16.1185760498047	15.2977962493896	15.9553594589233	16.0078048706055	13.8669891357422	14.1158218383789	13.833309173584	15.4771890640259	7	6	22,9
O14733;O14733-3;O14733-2;O14733-4	Dual specificity mitogen-activated protein kinase kinase 7	MAP2K7	14.074275970459	14.2274332046509	14.1983852386475	13.1546077728271	13.1157913208008	13.813892364502	13.5928792953491	12.6152992248535	14.0732412338257	3	3	12,6
O14734	Acyl-coenzyme A thioesterase 8	ACOT8	17.6583557128906	18.4958992004395	18.2835578918457	17.6261215209961	17.6068305969238	18.2833061218262	17.7908248901367	18.6812210083008	18.2233467102051	6	6	31,3
O14737;O14737-2	Programmed cell death protein 5	PDCD5	16.7036514282227	16.7670841217041	15.883731842041	15.2867336273193	14.9550857543945	16.9344120025635	17.0586853027344	16.0875568389893	15.8838500976563	5	5	37,6
O14744;O14744-2;O14744-5;O14744-4;O14744-3	Protein arginine N-methyltransferase 5;Protein arginine N-methyltransferase 5, N-terminally processed	PRMT5	16.6556663513184	17.3655433654785	16.8433609008789	17.8757057189941	18.0859565734863	18.069522857666	15.3450937271118	15.682918548584	15.3853397369385	10	10	26,2
O14763;O14763-2;O14763-3	Tumor necrosis factor receptor superfamily member 10B	TNFRSF10B	12.3706483840942	13.1268310546875	11.2939395904541	13.1488990783691	13.1369037628174	13.6803636550903	14.9202747344971	13.0831737518311	14.0304412841797	2	2	7,7
O14773;O14773-2	Tripeptidyl-peptidase 1	TPP1	19.0075397491455	18.4854393005371	18.8045997619629	18.4235610961914	18.4591426849365	18.5104389190674	19.1182079315186	18.5996341705322	18.6163158416748	6	6	19,9
O14776;O14776-2	Transcription elongation regulator 1	TCERG1	18.521993637085	18.5731639862061	18.6835079193115	19.0232467651367	19.0673866271973	19.4006843566895	16.4566440582275	18.2838325500488	17.5886688232422	20	20	18,4
O14786;O14786-3;O14786-2	Neuropilin-1	NRP1	17.7377319335938	18.1651191711426	17.2157173156738	16.2122192382813	16.3956184387207	16.5371322631836	14.5962362289429	16.6021499633789	16.274528503418	15	15	23,8
O14787-2;O14787	Transportin-2	TNPO2	14.5121479034424	14.2446842193604	13.2233448028564	13.0642375946045	13.1360654830933	13.2525615692139	14.0220384597778	12.9712285995483	13.5337963104248	8	5	13,8
O14795;O14795-2	Protein unc-13 homolog B	UNC13B	15.3010988235474	15.6773662567139	14.8215656280518	14.0830297470093	13.1656951904297	14.5552806854248	13.5286979675293	17.3157157897949	15.3597726821899	10	6	10,2
O14802	DNA-directed RNA polymerase III subunit RPC1	POLR3A	16.7923755645752	17.2793006896973	16.8312797546387	17.4669704437256	17.0517673492432	17.1371402740479	13.2646799087524	14.6543560028076	14.1880350112915	23	23	22,4
O14818;O14818-2	Proteasome subunit alpha type-7	PSMA7	20.6604671478271	20.0495262145996	20.5100135803223	20.5200538635254	20.8962783813477	20.4061088562012	18.888370513916	18.4664649963379	19.6704406738281	11	11	58,1
O14827	Ras-specific guanine nucleotide-releasing factor 2	RASGRF2	15.2528686523438	15.4439878463745	14.8672170639038	14.7574596405029	14.4788150787354	13.2796154022217	13.5184831619263	14.327244758606	13.6486072540283	4	4	5,7
O14828;O14828-2	Secretory carrier-associated membrane protein 3	SCAMP3	16.0964431762695	16.292106628418	15.7582807540894	15.942663192749	16.0058307647705	15.3395395278931	14.4637794494629	14.1329011917114	15.1993064880371	4	4	19
O14867	Transcription regulator protein BACH1	BACH1	13.3613939285278	13.3260297775269	12.0098094940186	15.4906978607178	14.8085842132568	13.0291175842285	12.946177482605	13.7727012634277	11.8011198043823	2	2	3,4
O14874;O14874-2;O14874-3	[3-methyl-2-oxobutanoate dehydrogenase [lipoamide]] kinase, mitochondrial	BCKDK	17.3049125671387	17.5884494781494	17.031608581543	16.9572448730469	16.6174736022949	16.2744064331055	13.0233850479126	16.826904296875	16.6816596984863	8	8	28,6
O14879	Interferon-induced protein with tetratricopeptide repeats 3	IFIT3	12.4401426315308	13.0110473632813	12.1081485748291	13.6731214523315	12.3508272171021	12.4840259552002	12.8659200668335	13.9814376831055	11.2893133163452	11	11	39,6
O14880	Microsomal glutathione S-transferase 3	MGST3	17.7259578704834	17.2946929931641	17.6216335296631	18.7634181976318	18.0205860137939	18.1805763244629	18.1719818115234	16.966911315918	17.9958305358887	6	6	67,1
O14893;O14893-3;O14893-2	Gem-associated protein 2	GEMIN2	15.354175567627	13.4533309936523	15.2239875793457	16.4275894165039	15.7899026870728	11.7686452865601	13.4594793319702	12.4075183868408	15.0419998168945	4	4	31,8
O14907	Tax1-binding protein 3	TAX1BP3	18.4624500274658	18.0541763305664	17.5997772216797	17.1842422485352	18.1007232666016	18.6894454956055	18.5283317565918	19.1887550354004	18.3197708129883	3	3	39,5
O14908;O14908-2	PDZ domain-containing protein GIPC1	GIPC1	15.519814491272	14.9982795715332	14.9387807846069	16.1518077850342	16.3657836914063	16.4094505310059	13.0577363967896	15.4503173828125	16.460334777832	8	7	42,3
O14925;Q5SRD1	Mitochondrial import inner membrane translocase subunit Tim23;Putative mitochondrial import inner membrane translocase subunit Tim23B	TIMM23;TIMM23B	12.3240098953247	12.4024286270142	13.7198162078857	14.0856246948242	15.025260925293	11.9780235290527	12.9217224121094	12.4934787750244	14.899356842041	2	2	18,7
O14929;O14929-2	Histone acetyltransferase type B catalytic subunit	HAT1	13.4444570541382	13.3415975570679	11.9006404876709	13.3448505401611	14.9782905578613	13.6618509292603	12.8756351470947	13.9791669845581	12.5965414047241	2	2	10,3
O14933;O14933-2	Ubiquitin/ISG15-conjugating enzyme E2 L6	UBE2L6	12.6132583618164	13.6667499542236	10.9485864639282	11.7585887908936	10.7116670608521	13.6168270111084	13.4964256286621	12.6600122451782	12.1868486404419	3	3	27,5
O14936;O14936-3;O14936-4;O14936-6;O14936-2	Peripheral plasma membrane protein CASK	CASK	18.561861038208	18.6900215148926	17.8823471069336	16.9330863952637	16.8910903930664	17.6045761108398	17.2233505249023	19.0944976806641	18.0813217163086	19	19	34
O14939;O14939-4	Phospholipase D2	PLD2	15.0097827911377	15.6360578536987	15.3346996307373	13.333155632019	12.4865112304688	11.9656915664673	13.390851020813	13.1353244781494	13.6077566146851	7	7	12
O14949	Cytochrome b-c1 complex subunit 8	UQCRQ	16.7659912109375	16.4972286224365	16.6032066345215	16.1847610473633	15.6357803344727	12.7491664886475	13.3930788040161	12.689359664917	15.9904584884644	2	2	24,4
O14950	Myosin regulatory light chain 12B	MYL12B	18.3801574707031	16.7675533294678	19.344066619873	21.0045356750488	21.2159729003906	19.3049201965332	18.996955871582	18.7207641601563	21.5716819763184	13	1	79,7
O14965	Aurora kinase A	AURKA	15.00319480896	16.0740089416504	15.128547668457	16.357837677002	16.4211730957031	16.4454879760742	14.2350549697876	13.6079654693604	12.3628873825073	4	4	15,4
O14972;O14972-2	Down syndrome critical region protein 3	DSCR3	13.4076309204102	14.7602996826172	13.9718112945557	14.8136787414551	14.0353412628174	12.2808694839478	15.3683586120605	15.9957675933838	14.7949142456055	4	4	18,9
O14974;O14974-4;O14974-3;O14974-2;O14974-5	Protein phosphatase 1 regulatory subunit 12A	PPP1R12A	20.5378341674805	18.3357543945313	20.6811580657959	20.88254737854	20.596263885498	18.9751396179199	18.7774124145508	18.844144821167	21.0847396850586	18	18	28,2
O14976;O14976-2	Cyclin-G-associated kinase	GAK	18.0459785461426	18.0317630767822	17.3307418823242	17.6717224121094	17.8254737854004	17.0405426025391	13.1620492935181	15.8006496429443	16.3148574829102	9	9	10,6
O14979	Heterogeneous nuclear ribonucleoprotein D-like	HNRNPDL	21.3597145080566	21.5054321289063	21.0647087097168	22.4065551757813	22.9141387939453	22.7638072967529	21.3553085327148	22.2102127075195	21.2906608581543	14	2	27,4
O14979-3;O14979-2	Heterogeneous nuclear ribonucleoprotein D-like	HNRNPDL	14.7759189605713	14.0773143768311	14.5388679504395	16.0639343261719	16.5583362579346	12.7489967346191	12.8085136413574	13.3665056228638	14.6338348388672	13	1	40,6
O14980	Exportin-1	XPO1	17.1058788299561	17.9194412231445	16.3960227966309	16.7758522033691	16.6871643066406	17.1322021484375	16.3049221038818	16.7012252807617	16.7668838500977	17	17	22,5
O14981;O14981-2	TATA-binding protein-associated factor 172	BTAF1	16.4830131530762	16.1435623168945	16.6317901611328	14.4450798034668	14.9324436187744	16.0618305206299	13.0568208694458	14.9980611801147	13.0427980422974	5	5	4,7
O15021;O15021-2;O15021-3;O15021-6	Microtubule-associated serine/threonine-protein kinase 4	MAST4	13.0033121109009	12.3954076766968	12.0092496871948	16.9973335266113	12.269024848938	16.915319442749	13.1317205429077	15.980318069458	13.0738945007324	4	4	1,9
O15027;O15027-5;O15027-2;O15027-4;O15027-3	Protein transport protein Sec16A	SEC16A	17.1138572692871	17.6317825317383	17.0294361114502	16.7873115539551	16.7362899780273	15.1248483657837	12.1625547409058	13.7222146987915	16.8475894927979	6	6	4,4
O15031	Plexin-B2	PLXNB2	16.7502174377441	17.1213665008545	16.079704284668	16.163703918457	15.8848857879639	17.6550827026367	16.230676651001	16.0784645080566	17.0146980285645	10	9	7,7
O15037	Protein KHNYN	KHNYN	13.7983999252319	14.0915203094482	13.9274072647095	13.4297552108765	13.0891447067261	14.7028636932373	13.1435785293579	12.1813697814941	12.5372428894043	2	2	4
O15042;O15042-2;O15042-3	U2 snRNP-associated SURP motif-containing protein	U2SURP	18.0007553100586	19.2428855895996	18.2935352325439	18.8970565795898	18.8627510070801	19.1797676086426	13.4879989624023	17.9516983032227	13.4252157211304	16	16	19
O15047	Histone-lysine N-methyltransferase SETD1A	SETD1A	15.543176651001	16.0820579528809	15.0216197967529	14.7168426513672	12.5128555297852	15.6050415039063	12.6429071426392	13.4394416809082	12.3665037155151	7	7	5,4
O15056;O15056-2;O15056-3	Synaptojanin-2	SYNJ2	15.9844226837158	16.8860740661621	15.8515367507935	16.0793800354004	16.3930644989014	16.2266159057617	13.8167839050293	16.0231761932373	13.9687757492065	21	21	22,3
O15063	Uncharacterized protein KIAA0355	KIAA0355	14.6733722686768	14.0262241363525	13.8194618225098	13.2972850799561	13.0562286376953	14.1412897109985	13.2952976226807	14.4010171890259	11.2853059768677	2	2	2,9
O15066	Kinesin-like protein KIF3B;Kinesin-like protein KIF3B, N-terminally processed	KIF3B	15.3029699325562	15.5286111831665	15.0155372619629	14.2170476913452	13.8869304656982	14.0360879898071	12.0236253738403	14.2560043334961	15.354850769043	5	3	11,4
O15069	NAC-alpha domain-containing protein 1	NACAD	14.5658073425293	13.7744884490967	13.9809770584106	12.9163684844971	14.3411264419556	13.5539884567261	12.2296266555786	11.8384437561035	12.9642524719238	3	3	3
O15078;O15078-2	Centrosomal protein of 290 kDa	CEP290	15.4855031967163	14.6203508377075	15.120551109314	15.0995893478394	15.2850074768066	14.5640306472778	15.5403099060059	13.4210777282715	15.7635450363159	5	5	2,8
O15083	ERC protein 2	ERC2	14.3740005493164	13.8383178710938	15.5954532623291	14.5714378356934	12.2054529190063	13.6774187088013	13.8718910217285	13.7346563339233	15.7710247039795	9	1	9
O15084;O15084-1;O15084-2;O15084-4	Serine/threonine-protein phosphatase 6 regulatory ankyrin repeat subunit A	ANKRD28	13.9827404022217	13.8441686630249	12.1336822509766	13.5557708740234	12.1715469360352	12.3669776916504	13.0442867279053	12.863208770752	12.2434053421021	3	3	5,1
O15085;O15085-2	Rho guanine nucleotide exchange factor 11	ARHGEF11	16.3723754882813	17.0208835601807	14.8189191818237	14.6057147979736	14.9626750946045	14.5988941192627	11.7147779464722	16.0530128479004	12.9697093963623	15	15	15,7
O15091;O15091-4;O15091-2	Mitochondrial ribonuclease P protein 3	KIAA0391	18.0812244415283	18.2164573669434	17.7093658447266	17.4182262420654	17.5043487548828	18.4806728363037	15.1821613311768	17.0092449188232	15.5511026382446	11	11	26,9
O15116	U6 snRNA-associated Sm-like protein LSm1	LSM1	16.9655914306641	15.7637739181519	16.7002143859863	17.008129119873	16.7716464996338	16.5513439178467	14.4189691543579	12.1432218551636	15.8016510009766	3	2	30,1
O15119-2;O15119;O15119-3	T-box transcription factor TBX3	TBX3	14.5256843566895	15.5769634246826	13.9192581176758	16.9023590087891	16.8771820068359	15.8844804763794	13.2303047180176	12.665283203125	14.022647857666	6	4	10,5
O15121	Sphingolipid delta(4)-desaturase DES1	DEGS1	14.705774307251	15.4401912689209	14.2136478424072	13.0454015731812	13.983528137207	14.9075469970703	12.425931930542	12.1339473724365	13.4468383789063	2	2	10,2
O15126;O15126-2	Secretory carrier-associated membrane protein 1	SCAMP1	12.6968574523926	13.1336555480957	10.5941648483276	11.3812284469604	11.7589473724365	12.07639503479	13.1894235610962	12.0650701522827	13.4807901382446	2	2	10,1
O15127	Secretory carrier-associated membrane protein 2	SCAMP2	13.32985496521	14.3146543502808	12.866096496582	12.7686185836792	12.9804611206055	12.2683372497559	12.2503871917725	14.1365041732788	14.9723701477051	2	2	9,7
O15143	Actin-related protein 2/3 complex subunit 1B	ARPC1B	20.4348945617676	19.3477478027344	20.563663482666	20.3686180114746	20.2508678436279	20.0009841918945	20.4099731445313	21.1085205078125	20.4934959411621	12	11	42,7
O15144	Actin-related protein 2/3 complex subunit 2	ARPC2	20.6199588775635	18.401985168457	20.0389976501465	20.0726547241211	19.6054267883301	19.0628929138184	20.0898399353027	20.0528030395508	19.7365036010742	16	16	57,3
O15145	Actin-related protein 2/3 complex subunit 3	ARPC3	19.7486553192139	22.026481628418	20.2188606262207	19.9865379333496	20.3139495849609	21.4948120117188	21.1069602966309	22.2465934753418	20.1527214050293	7	7	49,4
O15155;O15155-2	BET1 homolog	BET1	15.8891830444336	12.6928062438965	15.8716888427734	16.544038772583	16.8400897979736	16.0532646179199	13.3612155914307	13.2368593215942	16.462682723999	2	2	24,6
O15160;O15160-2	DNA-directed RNA polymerases I and III subunit RPAC1	POLR1C	16.3277816772461	18.2889385223389	17.9013805389404	18.2885093688965	18.7622814178467	18.7136535644531	13.4496774673462	17.4280242919922	16.4378509521484	10	10	39,3
O15164;O15164-2	Transcription intermediary factor 1-alpha	TRIM24	17.2578067779541	14.5464086532593	16.3713321685791	16.3035469055176	15.6412467956543	15.4500675201416	13.6447048187256	13.2935924530029	12.3144121170044	7	7	9
O15212	Prefoldin subunit 6	PFDN6	16.6354312896729	16.5709991455078	17.140811920166	17.5296478271484	17.021614074707	17.0514373779297	16.1109180450439	16.5932884216309	16.9879684448242	6	6	44,2
O15213	WD repeat-containing protein 46	WDR46	17.1281852722168	15.5899572372437	16.2015190124512	15.0846042633057	14.8057622909546	16.2232818603516	13.8489599227905	16.1936454772949	13.371808052063	4	4	10
O15226;O15226-2	NF-kappa-B-repressing factor	NKRF	15.3555946350098	16.2448234558105	14.71608543396	16.7682285308838	16.6134643554688	17.1955375671387	14.2815647125244	15.900577545166	14.125244140625	9	9	17
O15228;O15228-2	Dihydroxyacetone phosphate acyltransferase	GNPAT	15.156852722168	15.6770439147949	15.0847415924072	14.7047681808472	14.6866645812988	14.2240018844604	13.9705095291138	12.5295009613037	12.0695304870605	2	2	4
O15230	Laminin subunit alpha-5	LAMA5	12.4753789901733	12.8393707275391	12.5199909210205	14.2126216888428	12.9408531188965	12.8206233978271	14.4159622192383	14.8177633285522	11.561861038208	18	17	7,8
O15234	Protein CASC3	CASC3	11.4710149765015	12.7715864181519	13.2987785339355	12.7412033081055	12.5235023498535	13.98521900177	13.0112676620483	12.9386615753174	13.0044984817505	2	2	3,1
O15247	Chloride intracellular channel protein 2	CLIC2	16.7371025085449	13.0877199172974	15.3998289108276	16.1970443725586	14.2045726776123	13.7236642837524	16.3679943084717	16.8556232452393	17.4165630340576	10	8	50,2
O15258	Protein RER1	RER1	17.6172676086426	12.2548627853394	17.7983264923096	18.0476913452148	18.0299034118652	18.5366268157959	18.1230869293213	12.7906484603882	18.2446804046631	4	4	29,6
O15260;O15260-2;O15260-3	Surfeit locus protein 4	SURF4	18.7599563598633	17.1369533538818	18.9319477081299	18.1307334899902	18.4316825866699	17.2433605194092	14.9077186584473	17.1505966186523	18.0365753173828	5	5	24,5
O15269	Serine palmitoyltransferase 1	SPTLC1	16.5214920043945	14.1252670288086	16.3043079376221	14.7555885314941	14.5407161712646	13.4570217132568	13.0196008682251	13.6101169586182	15.6211767196655	9	9	34,2
O15270	Serine palmitoyltransferase 2	SPTLC2	13.5285415649414	13.9110126495361	13.250901222229	12.6373424530029	14.2467403411865	13.2819948196411	12.8405113220215	14.3671426773071	13.5500249862671	5	4	14,8
O15294;O15294-2;O15294-4	UDP-N-acetylglucosamine--peptide N-acetylglucosaminyltransferase 110 kDa subunit	OGT	16.5705375671387	17.7164535522461	16.0816841125488	17.4853267669678	17.1204166412354	16.6799049377441	13.5614776611328	14.1193037033081	14.6130409240723	16	1	22,4
O15294-3	UDP-N-acetylglucosamine--peptide N-acetylglucosaminyltransferase 110 kDa subunit	OGT	18.0519485473633	17.7052459716797	17.0908813476563	18.0253372192383	17.8675804138184	18.4470863342285	14.5869855880737	15.7782649993896	14.4406747817993	16	1	23,2
O15297;O15297-2	Protein phosphatase 1D	PPM1D	14.1331672668457	14.1813850402832	13.8391036987305	14.2848052978516	14.4123783111572	15.1848258972168	14.2789211273193	11.6183462142944	13.3020925521851	3	3	6,1
O15305;O15305-2	Phosphomannomutase 2	PMM2	12.6567115783691	15.7510471343994	15.8133850097656	13.5896396636963	13.3492813110352	14.8769416809082	12.8093786239624	12.6979579925537	15.6262798309326	2	2	13,8
O15344;O15344-2	E3 ubiquitin-protein ligase Midline-1	MID1	17.4088287353516	15.8566265106201	17.5155162811279	17.3614082336426	17.4451026916504	15.763355255127	14.3004493713379	15.9257478713989	17.049690246582	14	12	30,6
O15347	High mobility group protein B3	HMGB3	14.6786441802979	14.3422832489014	15.3588418960571	16.1816272735596	16.1025905609131	15.3450918197632	12.975378036499	13.3131074905396	13.1735572814941	5	5	29
O15357;O15357-2	Phosphatidylinositol 3,4,5-trisphosphate 5-phosphatase 2	INPPL1	15.616605758667	15.7141733169556	15.2480220794678	14.0944080352783	11.9529294967651	15.452299118042	15.3432064056396	16.3728942871094	15.8605804443359	12	11	13,8
O15371;O15371-2;O15371-3	Eukaryotic translation initiation factor 3 subunit D	EIF3D	19.9663314819336	21.0604858398438	20.4620704650879	20.2572937011719	20.5937042236328	21.3532314300537	20.1494674682617	20.9164695739746	20.3471069335938	16	16	39,2
O15372	Eukaryotic translation initiation factor 3 subunit H	EIF3H	20.9409599304199	20.4454746246338	21.0163841247559	20.7692909240723	20.7432250976563	20.0210437774658	18.8181381225586	19.3037872314453	20.4872360229492	13	13	46,6
O15379;O15379-2	Histone deacetylase 3	HDAC3	14.3222799301147	14.8644123077393	13.7355308532715	14.6376571655273	14.1225442886353	15.2795305252075	13.1067323684692	14.042049407959	13.6310729980469	6	6	21,7
O15381;O15381-3;O15381-2;O15381-5;O15381-4	Nuclear valosin-containing protein-like	NVL	12.7253875732422	13.8577060699463	14.0557346343994	15.0518856048584	15.3070831298828	16.3752937316895	14.8114147186279	12.4940614700317	11.7397975921631	5	4	9,8
O15397;O15397-2	Importin-8	IPO8	15.3570003509521	16.4731140136719	15.3368225097656	15.2098369598389	15.1976585388184	15.833423614502	13.235915184021	12.9796237945557	11.8634424209595	8	8	11,2
O15400;O15400-2	Syntaxin-7	STX7	15.71702003479	15.3210468292236	16.4372787475586	16.5204277038574	15.8481779098511	15.9674453735352	17.3525085449219	15.7130184173584	17.1163482666016	3	3	17,2
O15438;O15438-4	Canalicular multispecific organic anion transporter 2	ABCC3	13.9605846405029	16.3586254119873	13.4538059234619	12.6965398788452	13.4341259002686	12.8735399246216	13.5802965164185	13.6921062469482	12.6912431716919	2	1	1,8
O15439;O15439-2;O15439-4;O15439-3	Multidrug resistance-associated protein 4	ABCC4	18.5877532958984	18.8654403686523	18.5611686706543	17.6978721618652	17.4085884094238	18.3757190704346	14.3227729797363	18.4535350799561	17.6369915008545	30	29	29,7
O15446;O15446-2	DNA-directed RNA polymerase I subunit RPA34	CD3EAP	15.9817276000977	16.6509857177734	17.5754852294922	18.621223449707	18.8797016143799	18.3933811187744	15.3135957717896	17.1501502990723	16.8752937316895	9	9	39
O15460-2;O15460	Prolyl 4-hydroxylase subunit alpha-2	P4HA2	20.8109741210938	19.6384468078613	20.0981369018555	18.9043292999268	18.711238861084	17.2093067169189	18.1883506774902	18.2840938568115	20.0655555725098	18	18	47,3
O15484	Calpain-5	CAPN5	17.6229686737061	18.2325801849365	18.1260452270508	16.7380065917969	16.9643993377686	16.7747077941895	12.5617351531982	16.6840915679932	17.7049217224121	11	11	25
O15504;O15504-2	Nucleoporin-like protein 2	NUPL2	14.5156888961792	15.3319721221924	14.3577547073364	15.0688343048096	14.6293210983276	15.7082214355469	12.8071203231812	13.4411735534668	13.1613521575928	3	3	10,2
O15511;O15511-2	Actin-related protein 2/3 complex subunit 5	ARPC5	19.6835517883301	19.773796081543	18.5566654205322	18.9312934875488	19.2537021636963	19.6204528808594	20.9109268188477	21.2573051452637	19.364990234375	4	3	34,4
O15523;O15523-2	ATP-dependent RNA helicase DDX3Y	DDX3Y	11.825345993042	12.4341106414795	12.2173404693604	20.1854019165039	19.4389114379883	19.800745010376	16.2018947601318	18.2878170013428	18.2909622192383	23	6	49,1
O15525	Transcription factor MafG	MAFG	12.4855117797852	12.8795471191406	12.0272645950317	13.7397785186768	14.1365299224854	15.62477684021	14.2173833847046	16.2406234741211	12.2905750274658	3	1	16,7
O15530;O15530-2;O15530-3;O15530-5;O15530-4	3-phosphoinositide-dependent protein kinase 1	PDPK1	17.6497268676758	18.1247310638428	17.881217956543	16.3211631774902	16.0565452575684	16.398365020752	17.5997772216797	17.5485153198242	17.1434993743896	13	4	30,4
O15533;O15533-2;O15533-3;O15533-4	Tapasin	TAPBP	16.7033195495605	12.1482667922974	12.4523696899414	13.5026788711548	13.1103944778442	16.3232135772705	16.7868576049805	16.8572959899902	13.7449388504028	5	5	19,6
O43143	Pre-mRNA-splicing factor ATP-dependent RNA helicase DHX15	DHX15	17.1990280151367	18.4414119720459	16.9244441986084	17.472599029541	17.5678367614746	17.8840961456299	14.5161304473877	18.2155380249023	16.7063255310059	22	21	34,2
O43148;O43148-2	mRNA cap guanine-N7 methyltransferase	RNMT	16.7502212524414	17.3564186096191	16.7143306732178	17.2872772216797	17.304931640625	18.124942779541	14.1537647247314	17.478099822998	16.0306339263916	6	6	18,3
O43149;O43149-2	Zinc finger ZZ-type and EF-hand domain-containing protein 1	ZZEF1	12.6609573364258	12.7794198989868	12.4955911636353	12.5453004837036	12.3793811798096	15.162036895752	12.7729415893555	15.3525009155273	13.783447265625	3	3	1,6
O43156	TELO2-interacting protein 1 homolog	TTI1	15.7405853271484	16.0172729492188	15.404746055603	15.807954788208	15.9963684082031	15.1090145111084	13.3894290924072	12.8130750656128	14.0275173187256	4	4	6,9
O43159	Ribosomal RNA-processing protein 8	RRP8	17.8769817352295	17.634090423584	18.014705657959	18.9212608337402	18.7282752990723	18.0221710205078	13.4107027053833	17.3859329223633	17.277364730835	6	6	19,7
O43166;O43166-2;O43166-3	Signal-induced proliferation-associated 1-like protein 1	SIPA1L1	13.1739044189453	16.0286197662354	14.9713573455811	16.5948028564453	16.170934677124	16.5523128509521	12.8833684921265	15.5108814239502	14.6413135528564	6	6	5,7
O43169	Cytochrome b5 type B	CYB5B	15.4665174484253	14.5864295959473	14.7147912979126	13.7537412643433	14.34095287323	12.607889175415	11.1692037582397	11.7698383331299	14.160737991333	3	3	16,7
O43172;O43172-2	U4/U6 small nuclear ribonucleoprotein Prp4	PRPF4	19.2309341430664	20.150936126709	19.3537197113037	19.2840557098389	19.2004795074463	19.7642555236816	14.4853887557983	18.428674697876	17.1892604827881	18	18	48,1
O43175	D-3-phosphoglycerate dehydrogenase	PHGDH	19.6486930847168	20.4068756103516	20.3908233642578	18.1920051574707	17.9864692687988	18.848913192749	19.5439395904541	19.9820137023926	17.7481441497803	17	17	49,2
O43181	NADH dehydrogenase [ubiquinone] iron-sulfur protein 4, mitochondrial	NDUFS4	18.7889938354492	17.6757965087891	18.383113861084	18.5917663574219	18.4871387481689	17.9750823974609	13.8797092437744	15.5685443878174	16.992733001709	4	4	29,7
O43189;O43189-2	PHD finger protein 1	PHF1	14.3252182006836	14.2959804534912	14.2490711212158	14.616587638855	14.8040962219238	15.8135557174683	12.1269569396973	13.4535112380981	13.5561008453369	4	4	12,2
O43237;O43237-2	Cytoplasmic dynein 1 light intermediate chain 2	DYNC1LI2	18.2024269104004	17.7917823791504	19.0014457702637	17.9719181060791	17.8695869445801	17.9709720611572	17.8359298706055	18.2492942810059	19.1530647277832	14	12	45,3
O43242;O43242-2	26S proteasome non-ATPase regulatory subunit 3	PSMD3	20.1735954284668	19.6964073181152	20.0735816955566	19.9063529968262	19.6826553344727	20.1107215881348	15.7908573150635	16.4008464813232	18.0429153442383	14	14	32,8
O43251-8;O43251-6;O43251-2;O43251-5;O43251;O43251-10;O43251-3;O43251-9;O43251-7;O43251-4	RNA binding protein fox-1 homolog 2	RBFOX2	17.1659450531006	18.7975025177002	17.8204002380371	18.3077964782715	18.3623237609863	18.5669021606445	15.6275787353516	16.4796199798584	17.4544486999512	8	7	33,5
O43252	Bifunctional 3-phosphoadenosine 5-phosphosulfate synthase 1;Sulfate adenylyltransferase;Adenylyl-sulfate kinase	PAPSS1	13.9507827758789	13.4138603210449	13.9467802047729	12.0721445083618	12.9204292297363	14.7766380310059	14.036036491394	12.7488250732422	11.6228141784668	3	2	8,3
O43264;O43264-2	Centromere/kinetochore protein zw10 homolog	ZW10	16.9527721405029	17.7028503417969	16.6493911743164	16.0491924285889	16.6530742645264	17.8620071411133	17.5464744567871	18.521614074707	17.2000770568848	14	14	27,1
O43290	U4/U6.U5 tri-snRNP-associated protein 1	SART1	18.0265274047852	18.2197799682617	18.2135391235352	18.9917030334473	18.9935340881348	19.1973533630371	14.0044231414795	16.324951171875	17.3606338500977	22	21	34,4
O43292;O43292-2	Glycosylphosphatidylinositol anchor attachment 1 protein	GPAA1	15.5905275344849	17.6957664489746	16.279857635498	16.5515174865723	16.749755859375	17.5106716156006	13.0660238265991	17.6935844421387	16.4305610656738	5	5	11,1
O43293;O43293-2	Death-associated protein kinase 3	DAPK3	17.6729736328125	17.9895896911621	17.8458137512207	17.9788665771484	17.5675926208496	17.6772785186768	16.2409934997559	18.264476776123	18.3790435791016	8	8	22
O43294;O43294-2	Transforming growth factor beta-1-induced transcript 1 protein	TGFB1I1	17.9833908081055	17.1415882110596	17.1496353149414	16.4673042297363	16.2035179138184	16.7156791687012	16.0733776092529	17.2874870300293	16.684253692627	8	8	29,5
O43299;O43299-2;O43299-3	AP-5 complex subunit zeta-1	AP5Z1	13.4407939910889	12.6794338226318	12.3694438934326	14.183690071106	13.9230613708496	15.5736474990845	12.4984149932861	14.624454498291	11.9659090042114	3	3	5,1
O43301	Heat shock 70 kDa protein 12A	HSPA12A	17.3217105865479	17.5452556610107	16.6173210144043	16.4805221557617	15.7365484237671	16.681001663208	15.3906002044678	17.2812271118164	14.7721939086914	12	11	21,5
O43306;O43306-2	Adenylate cyclase type 6	ADCY6	14.3163681030273	15.0906391143799	13.3912563323975	12.9618148803711	11.5979795455933	12.0772829055786	13.5232458114624	12.8966884613037	11.9417181015015	5	4	6,9
O43310;O43310-2	CBP80/20-dependent translation initiation factor	CTIF	15.959939956665	15.2251968383789	16.250020980835	16.5908660888672	16.3816070556641	16.4439487457275	13.2081384658813	16.4351654052734	16.7542495727539	6	6	14,5
O43314;O43314-2	Inositol hexakisphosphate and diphosphoinositol-pentakisphosphate kinase 2	PPIP5K2	14.0489931106567	16.494909286499	15.7187757492065	13.9832305908203	13.8054552078247	15.4620494842529	14.471923828125	15.4043292999268	14.9908065795898	7	6	9,8
O43324;O43324-2	Eukaryotic translation elongation factor 1 epsilon-1	EEF1E1	19.2794208526611	20.1770172119141	19.9435043334961	19.4258880615234	18.8760280609131	19.4792976379395	19.9959659576416	19.9677124023438	19.4829139709473	7	7	57,5
O43390;O43390-3	Heterogeneous nuclear ribonucleoprotein R	HNRNPR	21.2722930908203	20.7564449310303	21.5717353820801	21.747688293457	22.0604305267334	20.9638938903809	19.5158157348633	20.0436000823975	20.9263095855713	25	2	45,5
O43390-2;O43390-4	Heterogeneous nuclear ribonucleoprotein R	HNRNPR	19.0528678894043	14.011999130249	18.8505191802979	18.5159645080566	18.4507884979248	13.1649694442749	14.0378894805908	13.3791408538818	17.3208503723145	25	2	45,8
O43395	U4/U6 small nuclear ribonucleoprotein Prp3	PRPF3	20.4383964538574	20.4678497314453	20.436580657959	20.1694793701172	20.2306442260742	20.560998916626	16.4684295654297	19.0860538482666	18.3108100891113	20	20	37
O43396	Thioredoxin-like protein 1	TXNL1	17.7800331115723	18.4230346679688	17.7748794555664	18.4245414733887	18.6024475097656	19.2072982788086	16.3847503662109	18.1298599243164	17.0836181640625	8	8	35,3
O43399;O43399-5;O43399-7;O43399-2;O43399-4;O43399-3;O43399-6	Tumor protein D54	TPD52L2	16.0071582794189	15.793737411499	15.510627746582	14.7194423675537	15.489333152771	15.7023010253906	17.3680839538574	16.4570236206055	17.1409950256348	6	6	38,8
O43402	ER membrane protein complex subunit 8	EMC8	17.0606384277344	16.9529838562012	17.5541095733643	18.4286499023438	18.6435699462891	18.3241310119629	15.9927835464478	16.264123916626	18.2373390197754	5	5	35,7
O43414;O43414-3;O43414-2	ERI1 exoribonuclease 3	ERI3	17.9251594543457	19.3079662322998	18.6925354003906	16.9515857696533	16.877950668335	17.9742126464844	16.0262794494629	19.1289558410645	17.9115676879883	4	4	17,8
O43426;O43426-4;O43426-2;O43426-5	Synaptojanin-1	SYNJ1	16.1324768066406	16.8615570068359	15.8061923980713	15.8307247161865	15.8057441711426	14.2447853088379	14.4725637435913	16.5663318634033	15.8097190856934	9	9	9,3
O43427;O43427-2	Acidic fibroblast growth factor intracellular-binding protein	FIBP	17.499340057373	17.1772747039795	17.6835899353027	16.8615341186523	16.6465835571289	16.3999862670898	14.2639045715332	17.3650932312012	17.0485877990723	11	11	45,3
O43432;O43432-3;O43432-4	Eukaryotic translation initiation factor 4 gamma 3	EIF4G3	19.0734748840332	18.9080562591553	19.0816383361816	18.6488571166992	18.3748359680176	18.1402320861816	15.8974456787109	17.6667823791504	18.168270111084	28	25	25,9
O43447;O43447-2	Peptidyl-prolyl cis-trans isomerase H	PPIH	18.5676956176758	19.5201187133789	19.192626953125	19.2709655761719	19.4127731323242	19.3248672485352	14.6539840698242	18.0093955993652	17.5987071990967	6	6	58,8
O43488	Aflatoxin B1 aldehyde reductase member 2	AKR7A2	16.0018997192383	16.3845539093018	15.9952983856201	15.4422636032104	13.6863899230957	13.7197513580322	13.9165372848511	15.7920207977295	16.0673084259033	4	4	18,7
O43491;O43491-4;O43491-3;O43491-2	Band 4.1-like protein 2	EPB41L2	19.9347038269043	20.1478157043457	20.1144580841064	18.7991123199463	19.0597457885742	19.23388671875	18.1699390411377	20.166036605835	19.3528327941895	24	22	37,6
O43504	Ragulator complex protein LAMTOR5	LAMTOR5	15.3294095993042	12.7649822235107	13.6890926361084	14.1095695495605	13.3193502426147	16.0226879119873	14.0450220108032	13.233211517334	12.1620054244995	3	3	59,3
O43556;O43556-4;O43556-3	Epsilon-sarcoglycan	SGCE	18.1971588134766	16.392822265625	18.0673904418945	16.201587677002	15.6268444061279	14.0601892471313	13.8203935623169	14.5332260131836	17.1443023681641	9	9	33,2
O43572	A-kinase anchor protein 10, mitochondrial	AKAP10	13.45481300354	15.5113592147827	13.4468250274658	13.3670787811279	13.8020315170288	13.7795143127441	15.0478134155273	14.1698932647705	14.5763282775879	2	2	4,7
O43583	Density-regulated protein	DENR	17.1524791717529	18.0679264068604	17.8074226379395	17.2793273925781	17.5172424316406	13.2415838241577	16.4437370300293	16.280445098877	18.0278015136719	2	2	17,2
O43615	Mitochondrial import inner membrane translocase subunit TIM44	TIMM44	14.9375057220459	15.2327890396118	14.5562086105347	14.3123626708984	14.401876449585	15.5237607955933	11.7105894088745	16.0362281799316	15.0218029022217	5	5	13,7
O43617;O43617-2	Trafficking protein particle complex subunit 3	TRAPPC3	15.8669481277466	16.8752517700195	16.0299701690674	15.5661067962646	15.6867418289185	17.1808815002441	13.8554410934448	16.9447288513184	16.5157356262207	4	4	26,7
O43660;O43660-2	Pleiotropic regulator 1	PLRG1	17.4806575775146	18.6237144470215	18.2496185302734	18.5639686584473	18.5998687744141	19.270206451416	13.2634792327881	16.8424606323242	16.8174667358398	12	12	44,2
O43663;O43663-3	Protein regulator of cytokinesis 1	PRC1	10.7745141983032	13.1211414337158	10.9072742462158	16.4718742370605	16.8171806335449	14.8831624984741	12.8097620010376	12.9411706924438	13.2686290740967	12	2	26,8
O43663-2;O43663-4	Protein regulator of cytokinesis 1	PRC1	12.6057815551758	13.3907909393311	11.7163896560669	14.3882837295532	14.7315502166748	14.2127246856689	13.2443828582764	13.5496549606323	12.148042678833	11	1	26,4
O43670;O43670-2;O43670-4	BUB3-interacting and GLEBS motif-containing protein ZNF207	ZNF207	19.2088146209717	20.794017791748	19.3985939025879	19.9681243896484	20.6175270080566	20.3087501525879	18.0337600708008	19.3777523040771	18.6659812927246	5	5	12,1
O43676	NADH dehydrogenase [ubiquinone] 1 beta subcomplex subunit 3	NDUFB3	12.2069396972656	17.7145805358887	11.8212671279907	12.9130601882935	12.410870552063	16.966911315918	16.4358825683594	17.1037178039551	16.2934875488281	2	2	21,4
O43678;O43678-2	NADH dehydrogenase [ubiquinone] 1 alpha subcomplex subunit 2	NDUFA2	17.0179862976074	16.736644744873	17.1065540313721	18.813138961792	18.6837177276611	17.7276020050049	13.0724763870239	18.2664241790771	17.8400840759277	2	2	31,3
O43679-2;O43679;O43679-3	LIM domain-binding protein 2	LDB2	10.1115274429321	14.2044429779053	11.7291431427002	13.7250204086304	13.0581951141357	12.6461181640625	12.1866664886475	13.1105375289917	12.9930839538574	2	1	9,7
O43681	ATPase ASNA1	ASNA1	17.4535026550293	17.7788391113281	17.2185192108154	17.4325141906738	17.0403575897217	17.2799758911133	13.2382593154907	13.174503326416	16.4813690185547	8	8	33
O43684;O43684-2	Mitotic checkpoint protein BUB3	BUB3	20.8576717376709	21.5610542297363	21.1696128845215	21.5447692871094	21.4004135131836	21.9407329559326	19.4152927398682	20.518159866333	20.3310928344727	12	12	55,2
O43707;O43707-2	Alpha-actinin-4	ACTN4	23.5209732055664	22.1066665649414	22.8447437286377	23.0642395019531	23.1583404541016	22.1622314453125	22.5480117797852	22.7176170349121	23.2954597473145	59	39	70,3
O43709;O43709-3	Probable 18S rRNA (guanine-N(7))-methyltransferase	WBSCR22	17.2261962890625	14.4075260162354	16.5308456420898	16.8702507019043	16.9029884338379	12.5765752792358	14.6665410995483	14.1391429901123	15.7958297729492	2	2	13,5
O43719	HIV Tat-specific factor 1	HTATSF1	17.6629962921143	16.1485805511475	17.8939571380615	17.8684120178223	17.6160926818848	14.6800117492676	13.5546426773071	12.1847038269043	15.9793224334717	10	9	20,3
O43731;O43731-2	ER lumen protein-retaining receptor 3	KDELR3	13.2123527526855	12.9307556152344	10.6229724884033	11.7196178436279	11.6272344589233	12.7048835754395	13.5987987518311	13.9786834716797	11.9511470794678	2	1	16,8
O43747;O43747-2	AP-1 complex subunit gamma-1	AP1G1	15.7182865142822	16.184986114502	13.490553855896	13.7384243011475	13.7294387817383	14.517240524292	12.8193330764771	14.4931602478027	12.5608921051025	7	7	14
O43776	Asparagine--tRNA ligase, cytoplasmic	NARS	16.9765090942383	16.4969730377197	13.9748001098633	14.5373840332031	14.3312482833862	15.6143646240234	15.2514400482178	16.7211418151855	17.3778266906738	8	8	22,3
O43795;O43795-2	Unconventional myosin-Ib	MYO1B	15.8329572677612	15.1878747940063	16.0906181335449	15.8317565917969	15.9922275543213	16.290843963623	15.2175788879395	15.9084548950195	16.6356735229492	15	15	21
O43808	Peroxisomal membrane protein PMP34	SLC25A17	14.574779510498	14.8420963287354	14.3157978057861	14.4613513946533	14.5290298461914	15.6284236907959	13.8089027404785	15.6957445144653	11.3888988494873	3	3	18,2
O43809	Cleavage and polyadenylation specificity factor subunit 5	NUDT21	20.4723529815674	20.2063484191895	19.9759864807129	20.2836627960205	20.0711822509766	19.9189186096191	18.0684432983398	19.5851173400879	18.312816619873	10	10	57,7
O43815;O43815-2	Striatin	STRN	18.0015201568604	17.1592502593994	17.2824668884277	16.516674041748	16.4843006134033	14.2006320953369	15.0887670516968	15.5712785720825	16.9958419799805	13	13	28,3
O43818	U3 small nucleolar RNA-interacting protein 2	RRP9	17.2324256896973	15.9073238372803	17.1622791290283	17.6916790008545	17.8120956420898	17.0567932128906	13.9136295318604	13.1402015686035	16.8142356872559	8	8	30,3
O43823	A-kinase anchor protein 8	AKAP8	18.3348617553711	15.3669986724854	17.978687286377	19.1468315124512	19.0498237609863	16.4368267059326	12.6852703094482	15.079776763916	16.528528213501	6	6	16,6
O43824	Putative GTP-binding protein 6	GTPBP6	12.6977062225342	15.8627319335938	14.1714525222778	14.2532444000244	14.8283958435059	16.4867610931396	13.0350284576416	13.7920436859131	14.0450954437256	3	3	9,1
O43829	Zinc finger and BTB domain-containing protein 14	ZBTB14	12.0032367706299	13.7270698547363	12.9072694778442	13.8628482818604	12.6028146743774	13.696967124939	12.4039011001587	14.7500858306885	11.1992387771606	2	2	6
O43837;O43837-2;O43837-3	Isocitrate dehydrogenase [NAD] subunit beta, mitochondrial	IDH3B	13.8208255767822	12.9447059631348	12.9256801605225	12.565149307251	12.1406078338623	13.5766563415527	14.1789560317993	11.9195775985718	13.1462898254395	2	2	7,3
O43847;O43847-2	Nardilysin	NRD1	14.0158281326294	13.7956104278564	14.4582118988037	14.1301679611206	13.9886283874512	14.5115051269531	14.1944103240967	15.3761568069458	15.5438251495361	4	4	5,2
O43852;O43852-3;O43852-5;O43852-6;O43852-10;O43852-13;O43852-14;O43852-11	Calumenin	CALU	21.1484375	20.4004211425781	20.8577747344971	20.5718994140625	20.4556159973145	19.8099670410156	19.9724025726318	19.8200340270996	21.516637802124	10	10	31,7
O43854;O43854-2	EGF-like repeat and discoidin I-like domain-containing protein 3	EDIL3	16.0326118469238	15.7693252563477	16.4395122528076	16.0459365844727	16.8463668823242	14.0832300186157	13.0937194824219	16.9188098907471	18.712574005127	14	14	41,2
O43896	Kinesin-like protein KIF1C	KIF1C	15.3501949310303	15.4885940551758	15.0490188598633	14.6447582244873	13.9139385223389	14.8148708343506	13.8976306915283	15.0886268615723	15.1649808883667	12	10	15
O43920	NADH dehydrogenase [ubiquinone] iron-sulfur protein 5	NDUFS5	18.1166877746582	15.6446418762207	17.847599029541	17.7829341888428	18.0734672546387	18.0538673400879	17.5109024047852	17.974437713623	17.2599124908447	6	6	48,1
O43929;O43929-3	Origin recognition complex subunit 4	ORC4	15.0768423080444	15.4678573608398	13.7167873382568	15.4555568695068	15.4324569702148	15.4789276123047	13.7311325073242	13.3736581802368	12.7736806869507	6	1	21,6
O43933;O43933-2	Peroxisome biogenesis factor 1	PEX1	13.9378967285156	15.6462593078613	13.1073389053345	13.8330936431885	14.5637731552124	15.82301902771	13.0160045623779	13.3865623474121	13.3749151229858	6	6	7,7
O60216	Double-strand-break repair protein rad21 homolog	RAD21	17.0560646057129	16.7131690979004	16.7513122558594	17.9957389831543	17.0615406036377	18.2482948303223	13.2289705276489	13.7987833023071	11.2730913162231	12	10	23,3
O60220	Mitochondrial import inner membrane translocase subunit Tim8 A	TIMM8A	15.2758827209473	16.0650157928467	16.3708801269531	12.5639181137085	11.5714359283447	15.4485197067261	13.3987979888916	13.5077285766602	11.4939126968384	2	2	26,8
O60229;O60229-2	Kalirin	KALRN	16.2291679382324	15.2081203460693	16.5567455291748	13.4194364547729	16.330041885376	15.3726272583008	16.6583023071289	12.4476871490479	17.1467361450195	8	1	2,6
O60231	Putative pre-mRNA-splicing factor ATP-dependent RNA helicase DHX16	DHX16	16.5386219024658	16.8799285888672	16.1892509460449	17.3032703399658	17.3374481201172	17.2180957794189	13.3946657180786	16.1944904327393	15.8249759674072	16	15	19,3
O60232	Sjoegren syndrome/scleroderma autoantigen 1	SSSCA1	14.3524713516235	13.1115274429321	14.0401916503906	15.2876873016357	15.0941247940063	15.1938018798828	13.4247922897339	13.1544876098633	14.1314039230347	3	3	20,1
O60237;O60237-6;O60237-2;O60237-5	Protein phosphatase 1 regulatory subunit 12B	PPP1R12B	15.7758646011353	14.3609838485718	15.5455656051636	15.1812973022461	15.46999168396	14.064995765686	16.8257522583008	14.6077117919922	16.3416271209717	3	3	4,3
O60244	Mediator of RNA polymerase II transcription subunit 14	MED14	11.4987497329712	12.9233169555664	13.0647916793823	14.4476642608643	13.8042621612549	13.3861322402954	13.2545957565308	13.9305791854858	13.1162700653076	2	2	2,6
O60256;O60256-3;O60256-2;O60256-4	Phosphoribosyl pyrophosphate synthase-associated protein 2	PRPSAP2	14.6231832504272	15.7596797943115	14.5600166320801	13.8120889663696	13.394323348999	12.8915939331055	15.0517024993896	17.4288711547852	15.9600610733032	13	11	49,3
O60264	SWI/SNF-related matrix-associated actin-dependent regulator of chromatin subfamily A member 5	SMARCA5	18.5052299499512	18.7057209014893	18.4356327056885	18.4602661132813	18.1265716552734	18.4972190856934	13.6604824066162	16.9140701293945	16.1871891021729	27	17	24,4
O60287	Nucleolar pre-ribosomal-associated protein 1	URB1	15.3208484649658	15.6131114959717	14.7627773284912	15.6875581741333	15.5598001480103	16.150749206543	13.6326246261597	12.9212999343872	12.6322469711304	12	12	9,8
O60292	Signal-induced proliferation-associated 1-like protein 3	SIPA1L3	14.3145580291748	13.3775625228882	15.8293876647949	15.0830812454224	16.512035369873	17.373706817627	13.9373617172241	13.9892015457153	12.767765045166	7	7	6,3
O60293;O60293-2	Zinc finger C3H1 domain-containing protein	ZFC3H1	14.5264568328857	15.3360137939453	14.6078643798828	13.6311273574829	14.0805330276489	14.8522825241089	12.5179510116577	12.7693157196045	11.6906681060791	8	8	5,9
O60306	Intron-binding protein aquarius	AQR	18.2770004272461	18.3428001403809	17.9260692596436	18.1179809570313	18.1482830047607	17.6146545410156	17.5469856262207	17.3498916625977	14.3779125213623	31	31	33,1
O60307	Microtubule-associated serine/threonine-protein kinase 3	MAST3	12.8485832214355	13.0128259658813	12.3904647827148	12.1749620437622	13.4174919128418	11.8211660385132	14.1727342605591	13.4223289489746	13.0763607025146	2	1	2,7
O60313;O60313-2;O60313-13;O60313-9;O60313-11;O60313-10	Dynamin-like 120 kDa protein, mitochondrial;Dynamin-like 120 kDa protein, form S1	OPA1	21.7653541564941	18.7123966217041	22.1730499267578	21.7457427978516	21.3346099853516	22.6599044799805	13.0775156021118	17.4241943359375	22.181583404541	13	12	19,2
O60318	Germinal-center associated nuclear protein	MCM3AP	13.9470481872559	14.7163028717041	11.8178625106812	14.6167840957642	14.1989049911499	15.9953479766846	15.2488536834717	16.0792865753174	16.5827293395996	5	5	5,3
O60331-2;O60331;O60331-4;O60331-3	Phosphatidylinositol 4-phosphate 5-kinase type-1 gamma	PIP5K1C	16.4475269317627	14.7969636917114	15.6772918701172	15.8347845077515	15.1171588897705	13.9093494415283	13.7000188827515	16.4216041564941	15.5820007324219	7	6	14,7
O60333;O60333-3;O60333-2;O60333-4;Q12756;Q12756-3;Q12756-2	Kinesin-like protein KIF1B;Kinesin-like protein KIF1A	KIF1B;KIF1A	14.8588352203369	16.0051250457764	15.1549158096313	15.5112037658691	15.3170986175537	15.9032459259033	13.6836490631104	15.9671583175659	13.1054668426514	5	4	3,4
O60341;O60341-2	Lysine-specific histone demethylase 1A	KDM1A	16.7339935302734	17.8808631896973	16.7043609619141	17.642147064209	16.3780632019043	17.9364967346191	16.7230472564697	15.3320217132568	11.677698135376	15	15	27,3
O60346;O60346-2	PH domain leucine-rich repeat-containing protein phosphatase 1	PHLPP1	16.9354972839355	16.2903423309326	16.377534866333	16.3199005126953	16.0349712371826	15.7477731704712	11.9671993255615	13.9848699569702	13.6169452667236	2	2	1,5
O60353;O60353-2	Frizzled-6	FZD6	15.1233129501343	14.8810243606567	14.5644683837891	13.6514015197754	13.2951288223267	14.1412286758423	13.0322074890137	15.0913114547729	14.6003265380859	5	5	8,2
O60476	Mannosyl-oligosaccharide 1,2-alpha-mannosidase IB	MAN1A2	17.5593795776367	16.8368530273438	16.802074432373	17.0092353820801	16.753978729248	16.118953704834	15.6072149276733	17.3354244232178	16.8138656616211	12	12	24
O60488;O60488-2	Long-chain-fatty-acid--CoA ligase 4	ACSL4	19.629207611084	19.9810657501221	19.9259872436523	19.767068862915	19.7192115783691	19.6037044525146	19.1771373748779	18.8640575408936	19.6473617553711	20	18	40,6
O60502;O60502-3;O60502-2;O60502-4	Protein O-GlcNAcase	MGEA5	13.3992586135864	15.4769859313965	13.5418395996094	15.0433464050293	14.5685863494873	15.764009475708	12.9880495071411	13.1828746795654	15.4593353271484	6	6	9,4
O60503	Adenylate cyclase type 9	ADCY9	12.5119924545288	14.6724090576172	13.3560209274292	12.5556478500366	12.7148590087891	12.1652212142944	12.5297231674194	14.1106433868408	13.243127822876	4	4	4,4
O60504;O60504-2	Vinexin	SORBS3	17.5400352478027	16.661003112793	16.4632987976074	15.4500522613525	16.3196640014648	17.8648986816406	12.3812713623047	20.0018692016602	17.0040340423584	7	7	16,2
O60506;O60506-2;O60506-3;O60506-4;O60506-5	Heterogeneous nuclear ribonucleoprotein Q	SYNCRIP	22.3248558044434	20.8728942871094	22.5402565002441	22.8006458282471	22.9496231079102	21.2476539611816	21.1735687255859	20.3025093078613	22.3926105499268	26	21	53,9
O60507	Protein-tyrosine sulfotransferase 1	TPST1	17.0333023071289	16.8731689453125	16.1263694763184	14.2032108306885	15.5704011917114	15.8518218994141	13.4445686340332	16.4392795562744	15.3986024856567	6	6	24,6
O60508	Pre-mRNA-processing factor 17	CDC40	13.9379329681396	15.6369485855103	14.4148273468018	14.1329383850098	15.1348266601563	16.304370880127	14.3852739334106	15.0732135772705	12.7623195648193	7	7	17,4
O60518	Ran-binding protein 6	RANBP6	14.401782989502	14.1157073974609	13.3325805664063	14.3594064712524	14.822151184082	12.7586898803711	13.9808654785156	12.8418436050415	14.7852935791016	8	7	11
O60524;O60524-4;O60524-5;O60524-3	Nuclear export mediator factor NEMF	NEMF	17.4413967132568	18.5410251617432	17.9788494110107	17.4348449707031	17.3756294250488	18.3091869354248	13.7673568725586	18.3624591827393	17.1661586761475	16	15	21,4
O60551	Glycylpeptide N-tetradecanoyltransferase 2	NMT2	16.2186870574951	17.4182758331299	16.9718780517578	15.6534786224365	15.2956600189209	15.4681310653687	17.6033782958984	17.7747249603271	17.2585506439209	13	9	39,6
O60563	Cyclin-T1	CCNT1	12.2920265197754	12.7604398727417	14.0678052902222	15.868335723877	16.3103332519531	12.4516248703003	12.3449220657349	12.8211154937744	12.6300849914551	3	3	8,4
O60565;O60565-2	Gremlin-1	GREM1	19.5199165344238	20.6614303588867	20.1068458557129	19.1713562011719	19.4705963134766	19.304178237915	20.2938385009766	20.6220016479492	19.5461006164551	5	4	29,9
O60568	Procollagen-lysine,2-oxoglutarate 5-dioxygenase 3	PLOD3	19.671781539917	20.7128410339355	19.9871025085449	20.6505680084229	20.4986419677734	21.2117042541504	18.8196983337402	20.9811019897461	19.9839248657227	30	30	60,4
O60573;O60573-2	Eukaryotic translation initiation factor 4E type 2	EIF4E2	16.9309158325195	18.6498947143555	17.0696868896484	17.825870513916	18.2755165100098	18.5244483947754	16.0745792388916	17.2164688110352	17.0713176727295	4	4	23,7
O60610;O60610-2;O60610-3	Protein diaphanous homolog 1	DIAPH1	14.5382509231567	14.0100650787354	14.7689514160156	13.7381973266602	14.678035736084	14.5310764312744	13.5984001159668	13.5628967285156	14.1010608673096	3	3	3,5
O60613	15 kDa selenoprotein	SEP15	16.4945755004883	14.5423860549927	16.5080184936523	14.8653154373169	14.3798961639404	13.8073959350586	14.4223279953003	13.4928646087646	16.8408584594727	2	2	15,2
O60645	Exocyst complex component 3	EXOC3	18.4294700622559	18.4219207763672	17.8979988098145	18.3839454650879	18.326057434082	18.4028968811035	16.4024429321289	19.2102565765381	18.2113761901855	33	32	48,5
O60664;O60664-4;O60664-3;O60664-2	Perilipin-3	PLIN3	16.721378326416	17.303539276123	17.1052513122559	15.5289936065674	15.9095497131348	15.9725885391235	18.0692043304443	17.2842388153076	17.5700016021729	14	14	59,2
O60678;O60678-2	Protein arginine N-methyltransferase 3	PRMT3	13.8535490036011	14.6835470199585	14.0144081115723	12.9039764404297	12.1569375991821	13.8672761917114	14.0542373657227	13.7272634506226	12.4814548492432	2	2	5,5
O60684;O15131	Importin subunit alpha-7;Importin subunit alpha-6	KPNA6;KPNA5	19.6029052734375	19.3972206115723	19.3408470153809	19.0658874511719	19.0110874176025	18.5932483673096	17.1150970458984	18.9115524291992	19.0184555053711	16	10	50,7
O60687	Sushi repeat-containing protein SRPX2	SRPX2	12.9102954864502	13.0517044067383	11.3266725540161	12.5176849365234	12.2894067764282	13.2974300384521	15.2709159851074	16.0440483093262	16.5296039581299	4	4	12
O60701;O60701-2;O60701-3	UDP-glucose 6-dehydrogenase	UGDH	17.2926330566406	17.5643291473389	17.2059535980225	17.1954917907715	17.1916275024414	16.7222099304199	16.8044853210449	16.7336235046387	17.4098167419434	15	15	46
O60704	Protein-tyrosine sulfotransferase 2	TPST2	13.2278327941895	12.112401008606	11.7244939804077	13.7075500488281	11.7212696075439	13.3219385147095	13.5103330612183	14.2080783843994	12.5570087432861	3	3	10,3
O60716;O60716-3;O60716-4;O60716-2;O60716-6;O60716-5;O60716-7;O60716-8;O60716-9;O60716-10;O60716-12;O60716-14;O60716-11;O60716-13;O60716-16;O60716-15;O60716-23;O60716-22;O60716-24;O60716-17;O60716-20;O60716-19;O60716-18;O60716-21;O60716-29;O60716-26;O60716-27;O60716-28;O60716-30;O60716-31;O60716-32;O60716-25	Catenin delta-1	CTNND1	20.4351119995117	19.9203281402588	20.1138648986816	19.5662574768066	19.3746871948242	19.7627716064453	19.4353904724121	20.6397285461426	20.0819816589355	30	30	44,3
O60739	Eukaryotic translation initiation factor 1b	EIF1B	18.9520683288574	17.9435615539551	18.9135856628418	18.6647644042969	18.9769077301025	18.2273845672607	16.5139064788818	17.2277145385742	18.8388805389404	8	3	76,1
O60749;O60749-2	Sorting nexin-2	SNX2	15.3587684631348	16.054723739624	14.6324100494385	14.4710674285889	12.6877040863037	15.9648590087891	13.8662137985229	17.2447280883789	15.318229675293	6	5	13,5
O60762	Dolichol-phosphate mannosyltransferase subunit 1	DPM1	16.1121673583984	16.6341648101807	15.726879119873	15.9027194976807	16.3144378662109	16.3924140930176	12.8251485824585	15.9936408996582	16.2375717163086	9	8	42,3
O60763;O60763-2	General vesicular transport factor p115	USO1	14.4383821487427	14.9384307861328	14.0319271087646	12.7355918884277	13.2768592834473	13.3661289215088	12.3192873001099	13.6587963104248	14.2422914505005	4	4	7,6
O60784;O60784-2;O60784-3;O60784-4	Target of Myb protein 1	TOM1	15.2451610565186	15.7851715087891	14.7541542053223	14.9436273574829	14.6452360153198	16.1223373413086	15.7590065002441	16.049955368042	15.5556488037109	5	5	15,2
Q93079;Q99877;P62807;P58876;O60814;Q5QNW6;Q99879;P57053;Q5QNW6-2;Q99880	Histone H2B type 1-H;Histone H2B type 1-N;Histone H2B type 1-C/E/F/G/I;Histone H2B type 1-D;Histone H2B type 1-K;Histone H2B type 2-F;Histone H2B type 1-M;Histone H2B type F-S;Histone H2B type 1-L	HIST1H2BH;HIST1H2BN;HIST1H2BC;HIST1H2BD;HIST1H2BK;HIST2H2BF;HIST1H2BM;H2BFS;HIST1H2BL	21.0613918304443	19.1130485534668	20.7500228881836	22.1977157592773	21.7392120361328	21.4809589385986	19.228551864624	19.2762832641602	19.8709716796875	5	2	32,5
O60826	Coiled-coil domain-containing protein 22	CCDC22	14.5977411270142	14.6313858032227	14.0949687957764	14.0604038238525	15.8446216583252	14.3420810699463	13.7677116394043	13.517635345459	16.0600852966309	10	10	23,8
O60828;O60828-4;O60828-2;O60828-3;O60828-7;O60828-6;O60828-5	Polyglutamine-binding protein 1	PQBP1	18.1306648254395	14.3274402618408	17.8522777557373	18.0060157775879	18.112060546875	20.1280498504639	11.7425117492676	13.6430854797363	15.8991737365723	3	2	25,3
O60828-9	Polyglutamine-binding protein 1	PQBP1	12.7664766311646	21.1653347015381	17.098258972168	12.5842752456665	17.9784832000732	13.1337642669678	13.0064630508423	21.6820888519287	20.1809539794922	2	1	32,8
O60831	PRA1 family protein 2	PRAF2	12.9519662857056	16.348295211792	15.8220434188843	15.46275806427	15.5349454879761	16.447566986084	17.9625568389893	17.1219177246094	15.898904800415	2	2	16,3
O60832;O60832-2	H/ACA ribonucleoprotein complex subunit 4	DKC1	18.6007232666016	18.8590259552002	18.885290145874	18.8491859436035	18.9467506408691	20.4325008392334	12.9955835342407	19.8238697052002	17.6897506713867	10	10	33,1
O60841	Eukaryotic translation initiation factor 5B	EIF5B	19.9530220031738	19.8288345336914	19.8938846588135	19.6938362121582	19.6303024291992	19.6952419281006	17.2276458740234	19.7092933654785	19.3855152130127	35	35	34,8
O60858;O60858-3;O60858-2	E3 ubiquitin-protein ligase TRIM13	TRIM13	20.2524108886719	12.5588312149048	18.5486526489258	19.3899803161621	18.6871356964111	12.4760723114014	13.9979496002197	12.6735887527466	12.2980031967163	2	1	6,6
O60869;O60869-2;O60869-3	Endothelial differentiation-related factor 1	EDF1	13.2711181640625	17.7996025085449	17.8986701965332	18.7227916717529	19.7743835449219	20.1167259216309	19.7842483520508	18.5722465515137	19.2654247283936	2	2	18,2
O60870;O60870-2	DNA/RNA-binding protein KIN17	KIN	13.0517883300781	13.6144800186157	12.5000696182251	13.0174255371094	15.6366529464722	16.3207054138184	13.5098094940186	14.8107767105103	12.5478372573853	3	3	8,9
O60879;O60879-2;O60879-3	Protein diaphanous homolog 2	DIAPH2	15.7685737609863	15.8111209869385	16.7531909942627	16.1828117370605	15.9001274108887	15.9086675643921	14.5360441207886	17.4540328979492	16.8046493530273	13	13	15,3
O60884	DnaJ homolog subfamily A member 2	DNAJA2	19.861385345459	18.5818023681641	19.6852970123291	19.5303020477295	20.0659561157227	19.6559219360352	17.1264514923096	19.2548751831055	19.3282814025879	13	13	39,6
O60885;O60885-2;O60885-3	Bromodomain-containing protein 4	BRD4	18.3008003234863	18.9581298828125	18.2938327789307	18.4065723419189	18.3270034790039	18.7410774230957	13.0670690536499	17.5839424133301	15.7777767181396	13	9	13,6
O60888;O60888-3;O60888-2	Protein CutA	CUTA	15.913290977478	16.7412128448486	16.9866027832031	15.7060718536377	14.8920879364014	16.7844295501709	15.6892948150635	11.4619913101196	15.5344305038452	3	3	33
O60890	Oligophrenin-1	OPHN1	15.042631149292	14.3418102264404	15.0081310272217	14.6436929702759	13.5719900131226	13.2799282073975	12.2715921401978	15.6800298690796	15.544807434082	6	6	10,6
O60907-2;O60907;Q9BQ87	F-box-like/WD repeat-containing protein TBL1X;F-box-like/WD repeat-containing protein TBL1Y	TBL1X;TBL1Y	16.3549823760986	16.1583576202393	15.3859157562256	16.6027221679688	16.1960716247559	15.8937854766846	12.8204326629639	12.8672018051147	12.4560165405273	9	5	29,7
O60934	Nibrin	NBN	16.7659759521484	16.5743541717529	17.0475082397461	16.8980484008789	16.695915222168	17.1170310974121	13.6617622375488	16.1914215087891	14.1850299835205	13	12	20,6
O60941;Q9Y4J8-15;Q9Y4J8-14;Q9Y4J8-2;Q9Y4J8-13;Q9Y4J8-6;Q9Y4J8-10;Q9Y4J8-11;O60941-7;Q9Y4J8;O60941-6;Q9Y4J8-3;O60941-4;Q9Y4J8-5;Q9Y4J8-12;Q9Y4J8-8;Q9Y4J8-16;O60941-5;O60941-3;O60941-2;Q9Y4J8-4	Dystrobrevin beta;Dystrobrevin alpha	DTNB;DTNA	14.8008298873901	16.3588485717773	15.3851737976074	13.3358860015869	13.0821399688721	14.6683769226074	12.8153228759766	14.7923383712769	12.5237712860107	2	2	4,9
O60942;O60942-3;O60942-4;O60942-2	mRNA-capping enzyme;Polynucleotide 5-triphosphatase;mRNA guanylyltransferase	RNGTT	14.942346572876	15.8234624862671	13.8533096313477	13.7846851348877	14.2243709564209	16.4643478393555	13.2050189971924	15.927098274231	13.3095560073853	7	7	15,4
O75027;O75027-2	ATP-binding cassette sub-family B member 7, mitochondrial	ABCB7	12.788200378418	13.2310857772827	12.6349601745605	12.827808380127	11.8449802398682	12.9031667709351	14.0568704605103	13.4972190856934	13.2093143463135	4	1	7,3
O75044;P0DJJ0	SLIT-ROBO Rho GTPase-activating protein 2;SLIT-ROBO Rho GTPase-activating protein 2C	SRGAP2;SRGAP2C	16.1209812164307	16.7680225372314	16.3508491516113	15.5063991546631	15.1049823760986	14.7550401687622	14.7602777481079	16.8457870483398	16.5446395874023	16	6	21,2
O75056	Syndecan-3	SDC3	17.5508499145508	12.3580799102783	17.5315017700195	16.1565227508545	15.4340972900391	14.6589679718018	13.551139831543	16.7387275695801	18.6612663269043	2	2	5,7
O75063	Glycosaminoglycan xylosylkinase	FAM20B	15.7852554321289	14.7079792022705	15.4229221343994	15.262767791748	15.6758060455322	14.613166809082	14.379864692688	15.8514804840088	15.6707153320313	3	3	12,5
O75083;O75083-3	WD repeat-containing protein 1	WDR1	20.8765563964844	19.6082992553711	20.8532104492188	20.3171558380127	20.4698047637939	19.6608619689941	20.5072212219238	19.9068832397461	21.2520065307617	19	19	57,8
O75084;Q14332	Frizzled-7;Frizzled-2	FZD7;FZD2	13.2609338760376	16.2475528717041	15.7980165481567	13.779411315918	13.6273059844971	13.9453420639038	13.3336801528931	15.1095600128174	14.8754844665527	2	2	5,2
O75110	Probable phospholipid-transporting ATPase IIA	ATP9A	14.6877584457397	14.8479623794556	14.1079530715942	14.1047954559326	14.4317617416382	14.2730674743652	13.3086595535278	14.2166700363159	15.1431398391724	4	4	5,1
O75116	Rho-associated protein kinase 2	ROCK2	17.577033996582	17.8969783782959	17.7626914978027	16.6883239746094	16.6555023193359	16.5128364562988	16.4468727111816	17.7872009277344	17.3505935668945	19	16	19,1
O75122-3	CLIP-associating protein 2	CLASP2	14.9493465423584	16.096607208252	15.404354095459	14.941704750061	15.0801277160645	16.5875263214111	15.1422204971313	16.4491081237793	15.2836589813232	14	3	13,4
O75127	Pentatricopeptide repeat-containing protein 1, mitochondrial	PTCD1	15.0711460113525	15.5732650756836	14.3023071289063	14.7239475250244	14.6145095825195	15.9758205413818	14.8578634262085	13.0965375900269	12.5945911407471	2	2	3,4
O75131	Copine-3	CPNE3	15.4361591339111	16.8139629364014	16.3847160339355	14.321569442749	15.605884552002	15.7502937316895	17.1860733032227	17.371883392334	16.3097152709961	7	6	14
O75140;O75140-1;O75140-4;O75140-9;O75140-8;O75140-5;O75140-6	DEP domain-containing protein 5	DEPDC5	14.0947828292847	14.7482128143311	14.6137847900391	14.2415771484375	14.0775785446167	15.0262336730957	12.7972545623779	13.3752498626709	15.0138530731201	8	8	7,9
O75143;O75143-3;O75143-2;O75143-5;O75143-4	Autophagy-related protein 13	ATG13	14.0838241577148	14.0030784606934	13.7583560943604	14.4195003509521	13.6575422286987	11.7882709503174	13.1847295761108	14.2313585281372	13.2431688308716	2	2	6,8
O75146	Huntingtin-interacting protein 1-related protein	HIP1R	16.1305599212646	16.2495994567871	15.3199901580811	15.3242950439453	15.6234302520752	15.543062210083	13.7264385223389	14.35804271698	14.4047412872314	10	9	14,8
O75147;O75147-1;O75147-2;O75147-4	Obscurin-like protein 1	OBSL1	13.9507617950439	14.483304977417	12.6577653884888	14.1700706481934	12.8327913284302	13.9482021331787	13.4209442138672	13.1262845993042	12.417140007019	2	2	1,2
O75150;O75150-4;O75150-3	E3 ubiquitin-protein ligase BRE1B	RNF40	16.453929901123	15.9060325622559	16.9274654388428	17.5322265625	17.5300540924072	17.4251670837402	13.0033473968506	16.4588165283203	15.1373920440674	17	15	22,8
O75151	Lysine-specific demethylase PHF2	PHF2	16.1982192993164	15.4204788208008	16.4854049682617	17.0459728240967	17.0586967468262	17.4535789489746	12.9181032180786	16.0626640319824	14.1602020263672	11	9	16,1
O75152	Zinc finger CCCH domain-containing protein 11A	ZC3H11A	16.266845703125	14.799635887146	14.8487224578857	16.2122650146484	15.8056488037109	16.5678310394287	12.2775802612305	15.1250019073486	14.5581817626953	6	6	13,5
O75153	Clustered mitochondria protein homolog	CLUH	15.5330848693848	16.4054107666016	15.201379776001	14.851113319397	14.2182884216309	12.9705228805542	13.6605682373047	12.7833089828491	12.413179397583	4	4	4,2
O75161;O75161-2	Nephrocystin-4	NPHP4	16.0015525817871	14.0672588348389	15.4636907577515	16.5982532501221	16.5436401367188	13.9910650253296	13.1565208435059	12.9454107284546	12.3399477005005	2	2	2
O75165	DnaJ homolog subfamily C member 13	DNAJC13	18.215030670166	18.6128273010254	18.5786819458008	18.6545848846436	18.7169704437256	18.8008460998535	17.363597869873	19.2382431030273	18.7250709533691	70	70	42,4
O75175	CCR4-NOT transcription complex subunit 3	CNOT3	17.0616264343262	18.4502582550049	18.0568008422852	18.3586273193359	18.7954788208008	18.8333549499512	12.7603635787964	17.4899253845215	17.5319004058838	9	9	13,9
O75179;O75179-7;O75179-2;O75179-6;O75179-4	Ankyrin repeat domain-containing protein 17	ANKRD17	18.4621887207031	19.0398063659668	18.4287528991699	19.0308609008789	18.9829978942871	19.3086624145508	15.0892848968506	17.8384056091309	17.4454860687256	28	19	15,9
O75182;O75182-2;O75182-3	Paired amphipathic helix protein Sin3b	SIN3B	15.2175846099854	13.5866985321045	14.3293914794922	15.6489458084106	14.7219533920288	13.1709127426147	13.999340057373	13.4284086227417	13.2271203994751	5	5	6
O75190;O75190-3;O75190-4;O75190-2	DnaJ homolog subfamily B member 6	DNAJB6	16.8231735229492	17.6365604400635	16.6806259155273	17.1327285766602	16.1690502166748	17.6254234313965	12.7882251739502	13.0965385437012	13.6433324813843	4	4	20,6
O75223;O75223-2;O75223-4	Gamma-glutamylcyclotransferase	GGCT	21.1245441436768	20.9685096740723	20.7734756469727	20.7131843566895	20.0431518554688	12.3057928085327	21.5882167816162	11.8685073852539	19.8878517150879	5	5	46,3
O75251;O75251-2	NADH dehydrogenase [ubiquinone] iron-sulfur protein 7, mitochondrial	NDUFS7	17.545051574707	16.4896202087402	16.6223793029785	16.864917755127	17.577995300293	18.4701385498047	15.6640586853027	16.7976779937744	16.3854217529297	4	4	34,7
O75306;O75306-2	NADH dehydrogenase [ubiquinone] iron-sulfur protein 2, mitochondrial	NDUFS2	16.2512092590332	16.8145389556885	16.3119029998779	18.1677627563477	18.6511764526367	17.9861526489258	12.9109001159668	16.6682319641113	17.5120182037354	17	16	53,3
O75317	Ubiquitin carboxyl-terminal hydrolase 12	USP12	14.9195327758789	12.8174238204956	14.4741058349609	13.5777912139893	12.64293384552	11.4737720489502	14.301664352417	12.9733610153198	11.9539089202881	7	3	24,3
O75319;O75319-2	RNA/RNP complex-1-interacting phosphatase	DUSP11	19.3541088104248	16.0379981994629	19.2740287780762	19.0790042877197	19.0745620727539	13.0473175048828	12.7849740982056	13.468768119812	11.6907558441162	4	4	17,8
O75323;O75323-2	Protein NipSnap homolog 2	GBAS	16.9850635528564	17.1535110473633	16.6115264892578	17.1484680175781	17.3211822509766	16.6420135498047	14.3731718063354	16.0588073730469	16.1452255249023	7	7	32,9
O75330;O75330-2;O75330-3;O75330-4	Hyaluronan mediated motility receptor	HMMR	13.0700092315674	12.7618541717529	11.8913993835449	15.94517993927	16.4241180419922	16.2775840759277	13.28724193573	11.8013429641724	12.4316673278809	9	9	15,7
O75340;O75340-2	Programmed cell death protein 6	PDCD6	15.3525390625	15.7938442230225	14.8768882751465	14.3980560302734	14.8660717010498	15.4554023742676	16.5346870422363	15.9857912063599	16.1732120513916	4	4	31,9
O75348;O95670;O95670-2	V-type proton ATPase subunit G 1;V-type proton ATPase subunit G 2	ATP6V1G1;ATP6V1G2	19.3435821533203	18.7197799682617	19.29909324646	19.749584197998	19.2059135437012	19.4129886627197	18.8836059570313	18.7173118591309	19.079833984375	3	3	21,2
O75351	Vacuolar protein sorting-associated protein 4B	VPS4B	15.5781345367432	16.9692611694336	15.6050710678101	14.7455997467041	15.1876392364502	16.6521606445313	12.8800811767578	17.0083198547363	15.6396102905273	9	7	32,4
O75356	Ectonucleoside triphosphate diphosphohydrolase 5	ENTPD5	14.604736328125	15.3568677902222	15.733416557312	13.1279907226563	11.8026781082153	13.1544885635376	14.2532644271851	13.9523773193359	14.6104564666748	3	3	11,2
O75367;O75367-2;O75367-3	Core histone macro-H2A.1	H2AFY	16.7138290405273	14.2205677032471	15.5817918777466	17.370288848877	17.0441360473633	17.1375484466553	13.0074634552002	15.4277648925781	12.8134937286377	9	7	37,1
O75368	SH3 domain-binding glutamic acid-rich-like protein	SH3BGRL	15.6526765823364	14.8717393875122	17.9300308227539	16.1370735168457	16.4397449493408	16.3801727294922	18.1507167816162	16.4255218505859	18.586483001709	4	4	36
O75369;O75369-2;O75369-9;O75369-6;O75369-3;O75369-7;O75369-5;O75369-4	Filamin-B	FLNB	21.1537208557129	21.86328125	21.8032875061035	20.8268299102783	20.8564872741699	21.1972160339355	21.2852478027344	22.2502517700195	21.8710880279541	104	1	63,9
O75376;O75376-2	Nuclear receptor corepressor 1	NCOR1	15.6569051742554	16.1560955047607	15.0556888580322	15.774097442627	15.5099601745605	16.070837020874	13.2852325439453	13.8888368606567	12.5092134475708	10	10	7,4
O75380	NADH dehydrogenase [ubiquinone] iron-sulfur protein 6, mitochondrial	NDUFS6	16.4252376556396	13.0896902084351	15.8347330093384	17.1707038879395	17.5815448760986	12.9853343963623	12.4854850769043	12.5959777832031	16.9635124206543	2	2	27,4
O75381;O75381-2	Peroxisomal membrane protein PEX14	PEX14	15.2727088928223	16.413330078125	15.4214820861816	15.4623117446899	15.5172710418701	16.4202346801758	13.6155605316162	15.5057077407837	15.1043910980225	6	6	24,9
O75382;O75382-2;O75382-4;O75382-3	Tripartite motif-containing protein 3	TRIM3	17.2511253356934	18.0589542388916	17.8060035705566	17.6599197387695	17.6945953369141	18.0927658081055	15.5856380462646	17.7641086578369	17.5683860778809	18	17	35,9
O75386;O75386-2	Tubby-related protein 3	TULP3	16.5266666412354	16.8799629211426	15.6005229949951	14.067967414856	14.8743076324463	13.4889888763428	16.0812549591064	12.3808946609497	15.2189483642578	6	6	19,7
O75390	Citrate synthase, mitochondrial	CS	18.1328086853027	19.7604560852051	19.0201454162598	18.4250144958496	18.548900604248	19.492654800415	20.501708984375	20.796501159668	19.8870506286621	14	14	49,6
O75396	Vesicle-trafficking protein SEC22b	SEC22B	18.8136806488037	18.5037879943848	18.7608337402344	18.142333984375	18.1432304382324	17.6240482330322	19.3176898956299	17.5640602111816	19.1513633728027	9	9	34,9
O75400;O75400-2	Pre-mRNA-processing factor 40 homolog A	PRPF40A	20.7974014282227	19.7533836364746	20.7812938690186	20.9300117492676	20.9025230407715	20.8095035552979	15.8557929992676	19.7022399902344	18.5529270172119	17	1	21,1
O75410;O75410-9;O75410-2;O75410-7;O75410-10;O75410-6;O75410-3;O75410-5;O75410-4	Transforming acidic coiled-coil-containing protein 1	TACC1	16.9017162322998	17.2878684997559	16.4841117858887	16.7221641540527	16.643985748291	15.7081661224365	13.1360712051392	13.8953590393066	15.5780229568481	4	3	6,7
O75427	Leucine-rich repeat and calponin homology domain-containing protein 4	LRCH4	15.562647819519	17.2417106628418	16.5224418640137	17.533374786377	17.7513809204102	17.9161968231201	13.9177103042603	17.4580268859863	17.5736694335938	12	12	35
O75431;O75431-2	Metaxin-2	MTX2	18.2927742004395	17.5556106567383	16.7887573242188	17.5610237121582	17.8369331359863	17.6454391479492	12.6471099853516	12.9128847122192	16.5611534118652	6	6	51,3
O75436;O75436-2	Vacuolar protein sorting-associated protein 26A	VPS26A	16.857629776001	16.7703552246094	16.2936630249023	16.2730026245117	15.3729496002197	16.57053565979	17.4149971008301	18.2366828918457	16.3694458007813	11	10	40,7
O75438	NADH dehydrogenase [ubiquinone] 1 beta subcomplex subunit 1	NDUFB1	13.8717460632324	16.1120681762695	14.1041507720947	14.4540309906006	14.7080211639404	16.3465042114258	12.9756565093994	16.2729454040527	14.3608808517456	3	3	34,5
O75439	Mitochondrial-processing peptidase subunit beta	PMPCB	16.1530647277832	13.1484680175781	14.7090682983398	14.2195701599121	14.5890493392944	13.7071342468262	13.188422203064	13.726583480835	15.2537002563477	4	4	15,3
O75443	Alpha-tectorin	TECTA	18.5918941497803	17.8249778747559	17.8957633972168	16.8389320373535	16.5270366668701	17.6801567077637	12.6423397064209	17.204761505127	15.1651573181152	2	2	1,3
O75446	Histone deacetylase complex subunit SAP30	SAP30	16.4722747802734	17.1840209960938	16.4514350891113	16.4484062194824	16.3143978118896	17.1053848266602	12.1383676528931	15.5531492233276	12.2667236328125	2	2	10,5
O75448;O75448-2	Mediator of RNA polymerase II transcription subunit 24	MED24	14.3955135345459	16.1312999725342	13.6899662017822	14.7124786376953	14.4977207183838	16.8990020751953	12.3359785079956	13.4861173629761	12.7493572235107	7	7	11,1
O75449;O75449-2	Katanin p60 ATPase-containing subunit A1	KATNA1	15.4188480377197	14.0338048934937	15.3924560546875	14.9093933105469	14.6787433624268	14.3150081634521	12.3434028625488	13.5922985076904	13.4900989532471	4	3	13
O75462	Cytokine receptor-like factor 1	CRLF1	14.5414562225342	13.6179552078247	15.4552268981934	13.2356262207031	12.5639457702637	12.7047433853149	12.1954803466797	13.0327816009521	12.1636581420898	2	2	8,3
O75475;O75475-2;O75475-3	PC4 and SFRS1-interacting protein	PSIP1	19.7375869750977	18.8063011169434	19.9403514862061	19.6465129852295	19.6906890869141	19.018726348877	13.3133602142334	14.0476484298706	17.0653324127197	7	7	21,7
O75477	Erlin-1	ERLIN1	19.0415153503418	19.6990871429443	18.3995819091797	19.3305206298828	19.1679611206055	19.9248123168945	18.4095993041992	19.0636863708496	18.9183216094971	8	7	31,9
O75487;O75487-2	Glypican-4;Secreted glypican-4	GPC4	13.3586730957031	14.151554107666	12.3902015686035	8.86928939819336	12.3034257888794	12.6675996780396	14.8303909301758	16.4895782470703	15.1426010131836	10	9	29
O75489	NADH dehydrogenase [ubiquinone] iron-sulfur protein 3, mitochondrial	NDUFS3	18.727180480957	19.1440925598145	18.8396339416504	19.2165260314941	19.1789855957031	19.6989288330078	16.4698600769043	18.5101776123047	18.2790679931641	13	13	49,2
O75521;O75521-2	Enoyl-CoA delta isomerase 2, mitochondrial	ECI2	20.4506950378418	20.3238983154297	20.7640953063965	20.228572845459	20.2114410400391	20.3379211425781	19.582347869873	19.7975311279297	19.9520034790039	12	12	44,7
O75525;O75525-2	KH domain-containing, RNA-binding, signal transduction-associated protein 3	KHDRBS3	16.4192581176758	14.5560512542725	16.3643398284912	18.105052947998	18.1323432922363	18.1971702575684	16.659688949585	12.8218650817871	11.1588277816772	6	5	25,1
O75529;O75529-2	TAF5-like RNA polymerase II p300/CBP-associated factor-associated factor 65 kDa subunit 5L	TAF5L	14.9089641571045	13.6062002182007	14.8746147155762	15.7565307617188	15.3717479705811	11.7416114807129	12.8328437805176	13.7423667907715	12.1458644866943	2	2	5,3
O75530;O75530-2;O75530-3	Polycomb protein EED	EED	15.3171405792236	16.953742980957	16.0334873199463	15.8852672576904	15.6992835998535	17.1411895751953	13.838285446167	15.5329484939575	12.9395790100098	4	4	9,8
O75531	Barrier-to-autointegration factor;Barrier-to-autointegration factor, N-terminally processed	BANF1	19.8647785186768	20.8383388519287	20.1457691192627	20.4577884674072	20.7383785247803	22.1995048522949	19.7859878540039	21.1646690368652	19.8531742095947	4	4	55,1
O75533	Splicing factor 3B subunit 1	SF3B1	20.5083770751953	20.548469543457	20.1827735900879	20.1008014678955	19.9429912567139	19.5292797088623	12.3463916778564	18.4465408325195	17.1663856506348	40	40	48,3
O75534;O75534-2;O75534-3;O75534-4	Cold shock domain-containing protein E1	CSDE1	17.2645359039307	17.2322883605957	16.5863151550293	17.3324279785156	17.6876411437988	16.4843769073486	15.8251914978027	16.3171691894531	16.3304901123047	14	14	27,9
O75569;O75569-3;O75569-2	Interferon-inducible double-stranded RNA-dependent protein kinase activator A	PRKRA	19.3069686889648	19.3779678344727	19.8311576843262	19.7618865966797	19.4279022216797	18.8781623840332	17.7007656097412	18.7487297058105	19.3618659973145	9	9	47,9
O75575	DNA-directed RNA polymerase III subunit RPC9	CRCP	13.1688718795776	13.0743026733398	13.6065731048584	14.470365524292	15.0171089172363	12.8690395355225	13.7896680831909	12.5316286087036	12.2584733963013	3	3	27
O75592;O75592-2	E3 ubiquitin-protein ligase MYCBP2	MYCBP2	15.6636180877686	16.5021514892578	15.7113924026489	16.3647613525391	16.2185020446777	17.1586074829102	14.0634794235229	15.9753265380859	15.6001815795898	28	28	8,8
O75607	Nucleoplasmin-3	NPM3	20.7374362945557	20.8049163818359	20.9689102172852	21.0194282531738	20.8054161071777	20.2102737426758	18.4797744750977	18.6791839599609	19.3874855041504	6	6	60,1
O75608;O75608-2	Acyl-protein thioesterase 1	LYPLA1	15.6156330108643	15.5978908538818	15.7899408340454	14.9775428771973	10.794825553894	14.8649120330811	15.9517593383789	15.6596336364746	13.3453826904297	2	2	16,1
O75616;O75616-2	GTPase Era, mitochondrial	ERAL1	16.3982372283936	14.3301467895508	15.7682104110718	15.9950160980225	16.0821075439453	12.6056604385376	12.703423500061	13.4234466552734	12.8583869934082	2	2	6,9
O75635;O75635-2	Serpin B7	SERPINB7	19.1152839660645	17.3710479736328	18.8524551391602	16.2316589355469	12.4617948532104	15.6239671707153	18.344596862793	17.4084205627441	16.282470703125	7	7	26,1
O75643	U5 small nuclear ribonucleoprotein 200 kDa helicase	SNRNP200	19.4467506408691	19.293628692627	19.4635353088379	20.0110359191895	19.8019371032715	19.6142978668213	12.6359901428223	18.261754989624	17.3548717498779	83	83	53,1
O75665;O75665-2;O75665-3	Oral-facial-digital syndrome 1 protein	OFD1	11.0127868652344	13.7778911590576	11.3180227279663	12.4258489608765	12.4314069747925	14.4405975341797	13.7231941223145	13.4604682922363	12.7853050231934	2	2	3,1
O75676;O75676-2	Ribosomal protein S6 kinase alpha-4	RPS6KA4	13.5820541381836	15.6364612579346	14.4816780090332	14.0846309661865	14.0846424102783	14.7124195098877	14.0390672683716	13.9280233383179	12.9940509796143	6	6	11,5
O75689;O75689-3;O75689-2	Arf-GAP with dual PH domain-containing protein 1	ADAP1	13.8302536010742	14.0418300628662	14.4136009216309	13.4034509658813	12.9053678512573	13.3818759918213	14.6714706420898	12.7450046539307	13.4741640090942	3	3	11,5
O75691	Small subunit processome component 20 homolog	UTP20	15.6876087188721	15.7605285644531	14.8880805969238	16.5631980895996	16.687427520752	17.6806163787842	12.1031866073608	14.0324764251709	11.2871179580688	23	22	12
O75694;O75694-2	Nuclear pore complex protein Nup155	NUP155	18.3595161437988	19.2540416717529	17.9756278991699	18.0170860290527	17.6520042419434	18.2643165588379	14.2629652023315	17.4461669921875	17.172721862793	26	26	31,1
O75695	Protein XRP2	RP2	13.6581001281738	13.4205875396729	13.5080604553223	11.5763511657715	12.3763799667358	12.5295639038086	13.3621969223022	12.4057674407959	13.4658985137939	2	2	7,4
O75717;O75717-2	WD repeat and HMG-box DNA-binding protein 1	WDHD1	15.3323268890381	14.7551078796387	15.1169128417969	13.821044921875	14.1514110565186	13.7331638336182	13.4705600738525	12.6685562133789	12.5463123321533	5	5	7,2
O75718	Cartilage-associated protein	CRTAP	19.2195301055908	19.3286571502686	18.5112075805664	17.3179512023926	17.1754531860352	18.395881652832	17.9058494567871	18.7557334899902	17.7154998779297	12	11	38,2
O75746;O75746-2	Calcium-binding mitochondrial carrier protein Aralar1	SLC25A12	16.3767166137695	17.2477149963379	16.3039646148682	16.3953247070313	16.5141716003418	17.4649524688721	15.3138675689697	17.0813312530518	16.4005813598633	21	16	42,8
O75762	Transient receptor potential cation channel subfamily A member 1	TRPA1	16.948579788208	17.597843170166	16.4802360534668	18.0136489868164	18.1544761657715	18.1302642822266	13.456226348877	14.4080743789673	14.9879741668701	26	26	28,8
O75787;O75787-2	Renin receptor	ATP6AP2	13.9819240570068	15.5885524749756	14.6181907653809	15.8258647918701	15.8795490264893	16.709171295166	13.6754055023193	14.6579322814941	16.0935707092285	5	5	22
O75794	Cell division cycle protein 123 homolog	CDC123	15.2061576843262	16.1259708404541	15.0795021057129	14.0107116699219	13.8520421981812	15.0970907211304	13.5354356765747	15.5108699798584	13.8084096908569	2	2	6,5
O75817	Ribonuclease P protein subunit p20	POP7	15.1573619842529	15.4924259185791	15.8231163024902	15.689266204834	16.1934051513672	15.3002099990845	13.5917959213257	13.3737449645996	15.5813903808594	2	2	24,3
O75818;O75818-2	Ribonuclease P protein subunit p40	RPP40	17.4623832702637	18.2787227630615	17.4124794006348	17.5073661804199	17.6019248962402	18.0794944763184	13.2105236053467	15.8395347595215	16.008113861084	8	8	31,1
O75821	Eukaryotic translation initiation factor 3 subunit G	EIF3G	21.0960025787354	20.5172653198242	21.2086982727051	21.0495491027832	20.5612564086914	20.2171478271484	17.7118072509766	17.3645172119141	20.4654769897461	11	11	44,4
O75822;O75822-3;O75822-2	Eukaryotic translation initiation factor 3 subunit J	EIF3J	19.1988906860352	19.1429786682129	18.5330219268799	18.2493762969971	18.2021217346191	17.9207649230957	17.0965156555176	18.5627288818359	18.1781845092773	8	8	36,8
O75844	CAAX prenyl protease 1 homolog	ZMPSTE24	17.6444625854492	15.0326871871948	16.4730987548828	16.2441062927246	16.745418548584	16.2781257629395	14.7375392913818	15.1453952789307	16.3006362915039	7	7	20,8
O75874	Isocitrate dehydrogenase [NADP] cytoplasmic	IDH1	14.7191209793091	13.1205263137817	14.6850814819336	13.912525177002	14.180157661438	15.1321783065796	16.3708572387695	15.2724838256836	15.8282985687256	9	8	26,6
O75880	Protein SCO1 homolog, mitochondrial	SCO1	13.087628364563	13.2677087783813	13.6152114868164	13.9009399414063	15.3572463989258	13.4992227554321	13.1747159957886	13.1243362426758	15.7925615310669	2	2	9,3
O75891;O75891-4;O75891-3	Cytosolic 10-formyltetrahydrofolate dehydrogenase	ALDH1L1	14.7523279190063	15.0767736434937	15.2264499664307	11.8006706237793	12.9826059341431	13.4430637359619	12.9670076370239	14.4952430725098	11.0362977981567	3	2	4
O75909;O75909-1;O75909-2;O75909-4	Cyclin-K	CCNK	17.7098236083984	17.3472175598145	16.9551429748535	18.1284408569336	16.9503440856934	16.7557010650635	13.8992471694946	15.3007011413574	15.7412700653076	9	9	21,2
O75915	PRA1 family protein 3	ARL6IP5	19.3457946777344	17.2544250488281	19.5101470947266	18.9928951263428	19.5989151000977	18.5347213745117	19.0683631896973	19.4428215026855	20.0757083892822	4	4	21,3
O75925;O75925-2	E3 SUMO-protein ligase PIAS1	PIAS1	12.413646697998	15.0233402252197	12.3563690185547	13.390832901001	13.9779853820801	15.2224140167236	13.4195642471313	13.2970304489136	12.2224998474121	3	2	7,2
O75928;O75928-2;O75928-3	E3 SUMO-protein ligase PIAS2	PIAS2	15.4159822463989	16.92724609375	15.2418975830078	15.2769088745117	15.2255687713623	16.4546566009521	13.7098121643066	14.0310983657837	12.568528175354	4	3	9,8
O75934	Pre-mRNA-splicing factor SPF27	BCAS2	20.6990413665771	19.5946426391602	20.5814514160156	20.6624336242676	20.7869873046875	19.9833755493164	17.4089336395264	18.073055267334	19.4183654785156	11	11	70,7
O75935;O75935-3;O75935-2	Dynactin subunit 3	DCTN3	12.537428855896	13.4747200012207	13.7602005004883	12.2915697097778	11.3073234558105	16.4343185424805	17.1447563171387	17.7079925537109	15.1471891403198	3	3	15,1
O75937	DnaJ homolog subfamily C member 8	DNAJC8	16.9026165008545	13.1249799728394	16.9897117614746	17.4128379821777	16.9444313049316	17.614086151123	14.1235809326172	16.0038032531738	16.0507774353027	5	5	29,6
O75940	Survival of motor neuron-related-splicing factor 30	SMNDC1	16.7910900115967	16.3278675079346	17.3153419494629	17.8945541381836	17.6651210784912	17.0704612731934	15.2784490585327	17.9508285522461	16.3073196411133	6	6	38,7
O75943;O75943-3;O75943-4;O75943-2	Cell cycle checkpoint protein RAD17	RAD17	13.3485898971558	14.4306125640869	13.8564834594727	14.0779008865356	13.9554681777954	14.5092220306396	13.2375583648682	12.3627824783325	12.0233526229858	3	3	6,8
O75947;O75947-2	ATP synthase subunit d, mitochondrial	ATP5H	17.3440399169922	16.9657917022705	16.7933197021484	17.3503284454346	17.6449127197266	17.3927536010742	16.3951549530029	17.4217300415039	17.1834468841553	5	5	47,8
O75955;O75955-2	Flotillin-1	FLOT1	18.7665863037109	20.0147743225098	18.9701156616211	18.0564117431641	18.4218273162842	19.2882289886475	18.1900234222412	19.0884590148926	18.4883003234863	20	20	60,2
O75962;O75962-2;O75962-5	Triple functional domain protein	TRIO	18.3812885284424	18.5187549591064	18.4026718139648	18.4967269897461	18.2871322631836	18.2385025024414	17.9128227233887	19.1813621520996	19.0978717803955	62	1	28,7
O75970;O75970-5;O75970-3;O75970-2	Multiple PDZ domain protein	MPDZ	15.8500738143921	16.2845516204834	15.2599678039551	15.1511697769165	14.9335899353027	14.2604331970215	13.0437517166138	14.6018505096436	14.6864309310913	16	16	15,7
O76003	Glutaredoxin-3	GLRX3	16.0674896240234	15.5344829559326	16.2168941497803	16.0084934234619	16.0373306274414	16.8479385375977	13.2863969802856	13.1303367614746	15.8111972808838	2	2	11,6
O76021	Ribosomal L1 domain-containing protein 1	RSL1D1	20.2949447631836	19.9985885620117	20.495304107666	20.2844390869141	20.6868095397949	20.507022857666	19.2064647674561	20.2476711273193	19.7871971130371	14	14	35,5
O76024	Wolframin	WFS1	18.2107830047607	16.7082481384277	17.6571197509766	17.2761154174805	17.5306358337402	17.3133163452148	18.4729766845703	18.3738327026367	17.7261524200439	14	14	23,8
O76031	ATP-dependent Clp protease ATP-binding subunit clpX-like, mitochondrial	CLPX	16.7957077026367	18.0380306243896	16.6365127563477	16.6896457672119	16.7480907440186	17.9893569946289	13.9833850860596	12.5131664276123	15.0501375198364	14	13	27
O76074;O76074-2	cGMP-specific 3,5-cyclic phosphodiesterase	PDE5A	14.7563104629517	13.6225681304932	13.1032257080078	12.6770706176758	12.7114210128784	11.9954319000244	13.4588994979858	13.887809753418	14.5203504562378	12	12	19,9
O76081;O76081-2;O76081-4;O76081-3;O76081-5;O76081-6	Regulator of G-protein signaling 20	RGS20	16.7973251342773	16.082691192627	16.5618705749512	16.9911880493164	16.7170600891113	17.6512145996094	12.6436977386475	17.3484153747559	18.0101127624512	2	2	7,5
O76094;O76094-2	Signal recognition particle subunit SRP72	SRP72	19.6160926818848	19.8830909729004	19.5782852172852	19.9852905273438	20.5052127838135	20.5169219970703	19.343297958374	19.4702644348145	19.7241096496582	24	24	47,7
O94760;O94760-2	N(G),N(G)-dimethylarginine dimethylaminohydrolase 1	DDAH1	18.3914833068848	18.0384311676025	16.7242317199707	12.0055055618286	12.3629522323608	15.8602848052979	16.8887367248535	16.4632358551025	15.4019355773926	10	9	47
O94762;O94762-3;O94762-2;O94762-4	ATP-dependent DNA helicase Q5	RECQL5	13.2753772735596	13.0237493515015	12.9692964553833	14.2457008361816	13.0403718948364	16.6415996551514	14.0845031738281	14.0850772857666	14.3925409317017	2	2	3,2
O94763;O94763-3;O94763-2;O94763-4	Unconventional prefoldin RPB5 interactor 1	URI1	17.2489547729492	18.6673355102539	18.1126022338867	17.4484367370605	17.4368324279785	17.6192054748535	14.9927425384521	17.2767391204834	17.645133972168	5	5	14,6
O94766-2;O94766	Galactosylgalactosylxylosylprotein 3-beta-glucuronosyltransferase 3	B3GAT3	13.584680557251	15.2345361709595	10.9549236297607	15.8808631896973	16.1639137268066	18.1325492858887	13.0344142913818	15.2521476745605	11.3381252288818	3	3	12,4
O94776;O94776-2	Metastasis-associated protein MTA2	MTA2	18.7406997680664	19.4093837738037	18.512056350708	18.529109954834	18.4374961853027	19.0472793579102	12.1422605514526	16.7750778198242	14.4868335723877	13	10	24,1
O94804	Serine/threonine-protein kinase 10	STK10	12.4713554382324	15.0523090362549	14.9380178451538	14.2462186813354	14.7360553741455	14.2354049682617	12.1488952636719	13.2168617248535	15.9917602539063	6	6	9,2
O94805	Actin-like protein 6B	ACTL6B	15.7756748199463	12.7246150970459	15.3859252929688	13.3171052932739	13.3806562423706	11.7766084671021	12.7519025802612	13.0290794372559	11.2358560562134	2	1	8
O94813;O94813-3;O94813-2	Slit homolog 2 protein;Slit homolog 2 protein N-product;Slit homolog 2 protein C-product	SLIT2	15.3878011703491	15.2172384262085	15.1529808044434	14.5599880218506	14.7716760635376	11.6985521316528	15.0743007659912	16.7007637023926	17.2538146972656	12	11	12,5
O94822;O94822-3	E3 ubiquitin-protein ligase listerin	LTN1	16.2409915924072	16.960620880127	15.9320344924927	16.6780681610107	17.3162117004395	17.7633743286133	12.591757774353	15.3221988677979	15.8557109832764	23	23	19,1
O94826	Mitochondrial import receptor subunit TOM70	TOMM70A	17.7515964508057	17.621431350708	17.4676418304443	17.4865303039551	17.4614124298096	17.0608444213867	16.3115005493164	17.9868545532227	17.9580726623535	14	14	40,6
O94832	Unconventional myosin-Id	MYO1D	11.1378765106201	13.0072650909424	12.3515462875366	13.320746421814	11.7079420089722	11.5538368225098	13.0045890808105	16.5992202758789	15.5451498031616	17	17	26,2
O94842;O94842-3;O94842-2	TOX high mobility group box family member 4	TOX4	17.2784957885742	17.8958015441895	17.6433715820313	17.743724822998	18.1201171875	18.8626136779785	12.8012971878052	17.7292671203613	16.5225563049316	7	7	17,2
O94851-6;O94851-4;O94851;O94851-5;O94851-3;O94851-2	Protein-methionine sulfoxide oxidase MICAL2	MICAL2	17.7843322753906	18.5741882324219	18.0663509368896	17.4096374511719	17.698314666748	19.2351531982422	16.3848667144775	19.0669746398926	17.4306297302246	23	20	34,9
O94855;O94855-2	Protein transport protein Sec24D	SEC24D	17.7189979553223	17.2240142822266	17.1193809509277	15.6003894805908	16.1540603637695	16.5295066833496	17.7078704833984	17.533130645752	15.924108505249	13	12	20,8
O94856;O94856-10;O94856-4;O94856-12;O94856-3;O94856-8;O94856-11;O94856-6;O94856-9;O94856-7;O94856-13;O94856-5;O94856-2	Neurofascin	NFASC	15.1431045532227	16.101692199707	14.7665700912476	13.4215221405029	13.6878242492676	12.868067741394	13.0023431777954	12.6087656021118	14.9234199523926	3	3	3,5
O94874;O94874-2;O94874-3	E3 UFM1-protein ligase 1	UFL1	19.4488410949707	18.1513137817383	18.8625793457031	19.2597160339355	19.1364574432373	18.8013610839844	17.5019111633301	18.52001953125	18.7938232421875	22	22	39,7
O94880;O94880-2	PHD finger protein 14	PHF14	13.9029579162598	14.3800706863403	13.598557472229	14.1999645233154	12.9392967224121	13.9406061172485	12.7704849243164	12.4058122634888	12.5197076797485	4	4	7,2
O94887;O94887-3;O94887-2	FERM, RhoGEF and pleckstrin domain-containing protein 2	FARP2	15.3246650695801	16.5817127227783	15.595573425293	13.5092391967773	12.7733249664307	15.1031646728516	14.108549118042	16.4428539276123	14.0016422271729	5	4	5,8
O94888	UBX domain-containing protein 7	UBXN7	16.0023918151855	17.2071304321289	15.2715139389038	16.1093120574951	16.2075023651123	17.3982276916504	13.0377054214478	14.7274169921875	13.5513477325439	7	7	23,9
O94901;O94901-9;O94901-6;O94901-5;O94901-8	SUN domain-containing protein 1	SUN1	13.0791063308716	13.5489349365234	12.8635864257813	14.1681995391846	13.0112276077271	11.2669410705566	14.2510757446289	13.2051076889038	13.660343170166	5	5	12,4
O94903	Proline synthase co-transcribed bacterial homolog protein	PROSC	15.7106246948242	14.482949256897	16.0823707580566	14.4053764343262	13.0628528594971	12.3442687988281	13.5909585952759	13.4845027923584	14.6426725387573	6	6	23,3
O94905	Erlin-2	ERLIN2	20.3721961975098	20.3935127258301	20.1780757904053	20.5528659820557	20.5752830505371	20.8173904418945	20.4359817504883	20.702995300293	20.5884552001953	13	12	55,8
O94906;O94906-2	Pre-mRNA-processing factor 6	PRPF6	18.9446983337402	19.1465835571289	19.0690498352051	19.8327827453613	19.8530540466309	19.9247970581055	14.3894968032837	17.8551731109619	17.3462867736816	21	21	28,8
O94910;O94910-2	Latrophilin-1	LPHN1	16.0772266387939	15.3933572769165	15.8978309631348	15.7884120941162	13.5509548187256	13.1306028366089	14.6404933929443	13.7519407272339	12.8625326156616	2	1	1,5
O94911;O94911-3	ATP-binding cassette sub-family A member 8	ABCA8	15.6411571502686	16.8518218994141	15.3791332244873	12.0204591751099	12.2822618484497	14.5832004547119	15.4907884597778	17.1855621337891	13.3776168823242	7	7	8,3
O94913	Pre-mRNA cleavage complex 2 protein Pcf11	PCF11	17.0409965515137	17.1602916717529	16.3515396118164	16.9964447021484	16.7153491973877	17.2927093505859	13.692234992981	14.0904340744019	13.0423898696899	13	13	11,9
O94919	Endonuclease domain-containing 1 protein	ENDOD1	17.2727527618408	16.640417098999	17.2642402648926	15.5029010772705	14.9173784255981	13.2966423034668	13.8280391693115	12.1223258972168	16.7002582550049	6	6	24,8
O94921;O94921-3;O94921-2;Q00534;Q07002;Q96Q40;Q07002-3;Q96Q40-6;Q96Q40-4;Q96Q40-3;Q96Q40-5	Cyclin-dependent kinase 14;Cyclin-dependent kinase 6;Cyclin-dependent kinase 18;Cyclin-dependent kinase 15	CDK14;CDK6;CDK18;CDK15	12.1202020645142	13.7290592193604	12.1121597290039	12.7965383529663	9.9802827835083	10.8832540512085	13.1030597686768	12.9580183029175	11.8919057846069	2	1	5,3
O94923	D-glucuronyl C5-epimerase	GLCE	17.4289512634277	17.8577079772949	17.1647338867188	17.1167335510254	17.0640296936035	17.361759185791	13.3444681167603	16.4983978271484	15.9830503463745	8	8	19,8
O94925-3	Glutaminase kidney isoform, mitochondrial	GLS	15.4024028778076	12.7610321044922	15.5435848236084	14.6145191192627	15.1388645172119	13.9781742095947	12.1808414459229	15.1106395721436	17.3316345214844	10	2	25,8
O94929-3;O94929;O94929-2	Actin-binding LIM protein 3	ABLIM3	18.5762176513672	19.938404083252	18.5106639862061	19.8510589599609	19.5113716125488	20.9731636047363	20.7905960083008	21.6555252075195	21.26123046875	16	16	43,4
O94953	Lysine-specific demethylase 4B	KDM4B	12.8848361968994	12.7237691879272	14.8461132049561	14.2844352722168	14.6032981872559	13.2318840026855	13.6919298171997	13.644681930542	12.4460563659668	2	1	3,4
O94955	Rho-related BTB domain-containing protein 3	RHOBTB3	16.1790657043457	15.6571226119995	15.4664916992188	15.9357137680054	13.2243242263794	12.5358800888062	12.1974945068359	12.8848781585693	13.232349395752	4	4	11,9
O94964-2;O94964;O94964-4	Protein SOGA1;N-terminal form;C-terminal 80 kDa form	SOGA1	17.0827217102051	18.2555389404297	17.0387001037598	18.0421104431152	17.8363723754883	18.6596088409424	13.3444890975952	15.661060333252	15.8757562637329	16	14	13,8
O94966;O94966-3;O94966-7;O94966-4;O94966-6;O94966-5	Ubiquitin carboxyl-terminal hydrolase 19	USP19	14.7685890197754	16.583948135376	16.3278503417969	16.0867042541504	15.7297058105469	15.6562852859497	12.4966564178467	12.7591981887817	11.9344148635864	3	3	4,9
O94973;O94973-2;O94973-3	AP-2 complex subunit alpha-2	AP2A2	19.2981014251709	19.2583751678467	19.3655643463135	18.7439594268799	18.6940135955811	18.5805110931396	18.080078125	19.3994903564453	19.1455307006836	36	27	56,3
O94979;O94979-9;O94979-6;O94979-3;O94979-10;O94979-4;O94979-2;O94979-8;O94979-7;O94979-5	Protein transport protein Sec31A	SEC31A	17.8136119842529	18.8296661376953	17.6461410522461	16.5511436462402	16.3854808807373	17.5679454803467	15.8468685150146	17.9274291992188	16.9606475830078	18	18	22,4
O94992	Protein HEXIM1	HEXIM1	14.9054822921753	12.6826477050781	14.6818742752075	15.5762920379639	15.7149772644043	13.2469711303711	13.1327428817749	13.2759799957275	12.2448310852051	2	2	8,6
O95059	Ribonuclease P protein subunit p14	RPP14	14.805965423584	15.8752880096436	15.1266632080078	16.6733093261719	16.3409538269043	17.1595840454102	12.179859161377	15.5422677993774	11.3631925582886	3	3	37,1
O95070	Protein YIF1A	YIF1A	15.3983192443848	15.5424585342407	16.3513679504395	14.575421333313	15.3710384368896	13.3353252410889	15.9036293029785	16.2101726531982	16.5385837554932	2	2	10,6
O95071;O95071-2	E3 ubiquitin-protein ligase UBR5	UBR5	17.5853691101074	18.9548530578613	17.7144966125488	17.5843238830566	17.5862731933594	18.3046607971191	13.1330289840698	13.2368040084839	12.6148567199707	40	40	22,1
O95084;O95084-2	Serine protease 23	PRSS23	17.5804252624512	17.8908176422119	17.3700084686279	16.6490859985352	16.9084033966064	18.2058601379395	18.1592597961426	20.9274673461914	19.7291679382324	9	9	35
O95104;O95104-3;O95104-2	Splicing factor, arginine/serine-rich 15	SCAF4	19.5549125671387	19.8902931213379	19.7177963256836	19.8156719207764	19.5124549865723	20.585729598999	17.5018577575684	19.2921905517578	17.6745719909668	14	11	20
O95155;O95155-2;O95155-4;O95155-3	Ubiquitin conjugation factor E4 B	UBE4B	16.6304454803467	17.8375759124756	15.8375129699707	16.7055644989014	16.6188507080078	17.4108905792236	13.3638076782227	15.2444076538086	15.611255645752	9	8	10,1
O95159	Zinc finger protein-like 1	ZFPL1	18.366584777832	16.6221504211426	17.4339790344238	17.3657970428467	17.1677951812744	15.7187995910645	12.3243932723999	14.9186773300171	16.6211814880371	5	5	19,4
O95163	Elongator complex protein 1	IKBKAP	16.4804210662842	17.8320465087891	16.6923522949219	14.2124309539795	13.707371711731	14.5429973602295	13.7572393417358	16.5133018493652	14.1553249359131	20	20	18,8
O95166;Q9H0R8;Q9H0R8-2	Gamma-aminobutyric acid receptor-associated protein;Gamma-aminobutyric acid receptor-associated protein-like 1	GABARAP;GABARAPL1	16.2458763122559	17.570613861084	16.4065952301025	15.5341472625732	15.6029396057129	16.5004539489746	12.9234933853149	18.0063362121582	16.8686065673828	2	2	15,4
O95168;O95168-2	NADH dehydrogenase [ubiquinone] 1 beta subcomplex subunit 4	NDUFB4	15.9835662841797	15.2732343673706	17.4718055725098	18.3867301940918	18.8756904602051	13.1768970489502	11.8960332870483	13.2649745941162	17.7305889129639	4	4	31
O95169;O95169-3;O95169-2	NADH dehydrogenase [ubiquinone] 1 beta subcomplex subunit 8, mitochondrial	NDUFB8	16.8083686828613	15.0977878570557	15.9289798736572	17.011344909668	17.1696891784668	16.405237197876	13.6955823898315	16.9998683929443	12.5672092437744	5	5	28,5
O95202	LETM1 and EF-hand domain-containing protein 1, mitochondrial	LETM1	16.7340621948242	18.0764980316162	17.5163841247559	17.0105876922607	16.8656883239746	17.5608863830566	17.505313873291	17.8860664367676	17.891731262207	17	17	35,5
O95208;O95208-2;O95208-3	Epsin-2	EPN2	12.7131290435791	14.7290296554565	11.987193107605	12.5296211242676	12.7926979064941	11.8597288131714	12.8066120147705	14.3334808349609	13.0405101776123	2	2	7
O95218;O95218-2	Zinc finger Ran-binding domain-containing protein 2	ZRANB2	13.012903213501	15.9326992034912	16.5536441802979	12.1040410995483	11.6825819015503	17.3074417114258	13.3003234863281	13.6813936233521	12.9883756637573	2	2	6,1
O95232	Luc7-like protein 3	LUC7L3	19.4357490539551	19.4848690032959	19.2424926757813	19.3586158752441	19.4297409057617	19.3982582092285	16.8163909912109	18.3557052612305	16.9958343505859	6	6	16,7
O95235;O95235-2	Kinesin-like protein KIF20A	KIF20A	15.7915344238281	16.8195495605469	15.948184967041	17.0018558502197	16.5417652130127	16.577564239502	13.761305809021	13.2004280090332	11.8061866760254	19	18	32,4
O95239;O95239-2;Q2VIQ3	Chromosome-associated kinesin KIF4A;Chromosome-associated kinesin KIF4B	KIF4A;KIF4B	11.4875574111938	13.0740165710449	13.7463550567627	16.3918533325195	16.1469039916992	14.5475025177002	14.6351795196533	12.7555751800537	12.8703699111938	21	20	26,2
O95243;O95243-5;O95243-2;O95243-6;O95243-3	Methyl-CpG-binding domain protein 4	MBD4	15.0098276138306	14.4477710723877	13.256706237793	12.9047431945801	11.7434463500977	13.5427236557007	11.983097076416	12.9259824752808	12.1266098022461	3	3	6,2
O95248-5;O95248-4;O95248	Myotubularin-related protein 5	SBF1	17.1977348327637	18.1840801239014	17.4621410369873	16.6994915008545	16.5697422027588	16.8788299560547	12.954963684082	16.7782974243164	16.8405799865723	36	33	28,8
O95249;O95249-2	Golgi SNAP receptor complex member 1	GOSR1	18.5561256408691	18.2930488586426	17.7805576324463	17.8332099914551	17.6239128112793	17.042839050293	12.9679498672485	14.4052486419678	16.9981021881104	6	6	26
O95251;O95251-2;O95251-4;O95251-3;O95251-5	Histone acetyltransferase KAT7	KAT7	17.1157836914063	17.8533554077148	16.9414329528809	17.4013328552246	16.8884048461914	17.7486000061035	12.2077159881592	16.3853569030762	14.5730018615723	12	11	28,6
O95274	Ly6/PLAUR domain-containing protein 3	LYPD3	13.2241611480713	12.9254398345947	14.0978260040283	15.1976261138916	14.2602415084839	13.7004613876343	13.1458196640015	13.5651321411133	16.3451137542725	2	2	11,3
O95292;O95292-2	Vesicle-associated membrane protein-associated protein B/C	VAPB	18.9232444763184	16.1253776550293	18.018726348877	18.2401752471924	18.1984806060791	14.8677234649658	12.104907989502	13.1274662017822	18.4222793579102	5	4	26,3
O95295	SNARE-associated protein Snapin	SNAPIN	16.8231468200684	17.5914897918701	17.5073356628418	17.1645126342773	17.1268577575684	17.1505374908447	16.332405090332	17.8930568695068	16.742603302002	4	4	52,2
O95299;O95299-2	NADH dehydrogenase [ubiquinone] 1 alpha subcomplex subunit 10, mitochondrial	NDUFA10	16.6429920196533	15.5710315704346	15.6508312225342	15.7610359191895	15.9787702560425	14.5182847976685	14.5714111328125	13.8498697280884	16.7997550964355	11	11	39,4
O95302;O95302-3;O95302-2	Peptidyl-prolyl cis-trans isomerase FKBP9	FKBP9	16.033727645874	17.1656227111816	15.9794321060181	14.8246335983276	14.6629285812378	15.0453186035156	12.3037929534912	16.0653743743896	16.1833877563477	7	7	22,3
O95319;O95319-5;O95319-2;O95319-4;O95319-3	CUGBP Elav-like family member 2	CELF2	14.9287261962891	15.9798641204834	14.5654592514038	17.0879917144775	17.0987205505371	17.7861423492432	13.4146871566772	16.2402362823486	16.1659698486328	6	5	14,4
O95336	6-phosphogluconolactonase	PGLS	15.1521425247192	15.877513885498	15.779956817627	14.7672576904297	14.6804542541504	14.0326480865479	14.4598798751831	13.4233198165894	15.7398300170898	5	4	31,8
O95340;O95340-2	Bifunctional 3-phosphoadenosine 5-phosphosulfate synthase 2;Sulfate adenylyltransferase;Adenylyl-sulfate kinase	PAPSS2	17.3158130645752	18.7774810791016	18.0618629455566	15.3391094207764	15.1560716629028	16.8632659912109	14.4362897872925	19.2541160583496	18.880786895752	16	15	41,4
O95347;O95347-2	Structural maintenance of chromosomes protein 2	SMC2	15.7997055053711	16.7500476837158	16.2313041687012	16.6722717285156	17.0689563751221	17.2496452331543	13.5475769042969	13.4285621643066	15.2489280700684	22	21	26,4
O95352;O95352-3;O95352-2	Ubiquitin-like modifier-activating enzyme ATG7	ATG7	15.2274341583252	13.7437572479248	15.2054481506348	14.1817951202393	13.8767442703247	12.9712743759155	12.8528594970703	13.0003118515015	15.1253290176392	3	3	7,5
O95359;O95359-2;O95359-6;O95359-1;O95359-5;O95359-3	Transforming acidic coiled-coil-containing protein 2	TACC2	13.0597162246704	13.2038345336914	13.4068613052368	15.1652212142944	12.3897409439087	14.0785675048828	12.8797721862793	14.7016506195068	12.0446481704712	5	4	2,5
O95365	Zinc finger and BTB domain-containing protein 7A	ZBTB7A	16.1829738616943	15.8003196716309	16.0510730743408	17.5187664031982	17.9566268920898	17.1552448272705	12.7210311889648	15.1804141998291	15.0822410583496	5	5	19
O95373	Importin-7	IPO7	17.9575309753418	18.1360359191895	16.6081809997559	16.6154384613037	16.4424247741699	16.5791912078857	15.3854246139526	16.2023906707764	16.561803817749	17	17	24,3
O95391	Pre-mRNA-splicing factor SLU7	SLU7	12.6765518188477	14.8617897033691	12.8070487976074	15.3812217712402	14.8986625671387	13.4929904937744	13.0179882049561	15.9957008361816	13.6659669876099	4	4	13
O95400	CD2 antigen cytoplasmic tail-binding protein 2	CD2BP2	17.2810611724854	14.349778175354	16.7989463806152	17.721752166748	17.8363952636719	18.1857280731201	12.9131555557251	16.9810314178467	15.3961744308472	6	6	29,9
O95425-4;O95425;O95425-3;O95425-2	Supervillin	SVIL	16.7695808410645	16.9154071807861	17.0089263916016	19.7336902618408	19.4939231872559	19.6864471435547	12.7520666122437	16.6660919189453	16.9487800598145	52	52	36,4
O95427	GPI ethanolamine phosphate transferase 1	PIGN	15.3133087158203	15.1723880767822	14.6477746963501	12.7350120544434	13.4759864807129	13.9609975814819	13.1589164733887	14.3768711090088	14.3099670410156	6	6	7,7
O95433;O95433-2	Activator of 90 kDa heat shock protein ATPase homolog 1	AHSA1	16.1882171630859	14.6673564910889	15.7149486541748	15.882924079895	15.605936050415	11.668381690979	13.2281446456909	13.1264572143555	16.5629692077637	3	3	15,1
O95453;O95453-2;O95453-3;O95453-4	Poly(A)-specific ribonuclease PARN	PARN	12.4977560043335	16.3155136108398	16.5195598602295	16.5279579162598	16.657169342041	17.4291801452637	13.0265169143677	17.0249633789063	14.9757137298584	8	8	17,4
O95456;O95456-2	Proteasome assembly chaperone 1	PSMG1	14.5390968322754	16.7818984985352	15.2395057678223	14.6719608306885	14.8569412231445	17.0000114440918	14.2656898498535	15.6680812835693	14.5857839584351	3	3	13,5
O95470	Sphingosine-1-phosphate lyase 1	SGPL1	17.7138137817383	18.5667304992676	18.0193710327148	17.75705909729	18.1222991943359	18.1704444885254	15.7759704589844	16.3249549865723	17.1465454101563	11	11	27,3
O95477	ATP-binding cassette sub-family A member 1	ABCA1	17.0251693725586	17.3221855163574	16.5981407165527	16.8915977478027	16.4554061889648	14.5918569564819	12.5414323806763	13.5341920852661	16.6922149658203	10	10	8,2
O95478	Ribosome biogenesis protein NSA2 homolog	NSA2	15.7919178009033	16.8306045532227	16.6131534576416	17.0868682861328	14.5994033813477	17.0546264648438	12.9443616867065	14.3351964950562	13.7930068969727	3	3	13,1
O95479	GDH/6PGL endoplasmic bifunctional protein;Glucose 1-dehydrogenase;6-phosphogluconolactonase	H6PD	15.6580772399902	15.0234508514404	14.9663228988647	11.8358173370361	12.5530395507813	12.9053583145142	15.015477180481	13.0636987686157	14.5899124145508	8	8	15,3
O95486	Protein transport protein Sec24A	SEC24A	16.7113780975342	17.042896270752	15.821270942688	15.2374591827393	15.3134250640869	16.1173477172852	16.8856163024902	16.7258110046387	15.0059185028076	9	9	12,4
O95487;O95487-3;O95487-2	Protein transport protein Sec24B	SEC24B	16.7441253662109	17.1796684265137	15.5588121414185	14.9971599578857	15.1534461975098	16.2474174499512	12.7855749130249	16.4028663635254	13.672534942627	9	9	11,8
O95490;O95490-2;O95490-5;O95490-7;O95490-6;O95490-3;O95490-4	Latrophilin-2	LPHN2	14.6035327911377	13.2609300613403	14.3275508880615	12.6408739089966	14.0499897003174	11.9574689865112	12.8947801589966	13.1896734237671	14.3592357635498	5	4	5,6
O95503	Chromobox protein homolog 6	CBX6	13.0556325912476	15.1956415176392	16.5432014465332	14.3103399276733	16.1723403930664	12.9348630905151	12.3896045684814	13.2046251296997	11.3986759185791	2	2	7,5
O95544-2			19.2409152984619	17.3870086669922	19.9230709075928	21.4425621032715	11.7555770874023	12.8238353729248	12.9169864654541	14.1021842956543	12.2190361022949	2	2	4,2
O95563	Mitochondrial pyruvate carrier 2	MPC2	14.9628505706787	15.5108890533447	15.0504016876221	11.778844833374	12.4233102798462	14.2897338867188	15.302924156189	15.3334350585938	14.4507188796997	2	2	22
O95571	Persulfide dioxygenase ETHE1, mitochondrial	ETHE1	14.4983768463135	16.1037330627441	14.684907913208	11.6075067520142	13.1617431640625	15.0484018325806	12.6242456436157	15.4864978790283	16.0935497283936	4	4	29,5
O95573	Long-chain-fatty-acid--CoA ligase 3	ACSL3	17.9174308776855	18.1470527648926	17.793701171875	17.3407726287842	17.4003562927246	17.813793182373	18.2144145965576	18.0193138122559	17.1563854217529	15	13	33,9
O95602	DNA-directed RNA polymerase I subunit RPA1	POLR1A	17.8832588195801	18.427604675293	18.037618637085	18.546911239624	18.2090950012207	16.8429794311523	12.9809808731079	14.4826822280884	15.611213684082	31	31	30,7
O95639;O95639-2;O95639-3	Cleavage and polyadenylation specificity factor subunit 4	CPSF4	17.8573875427246	17.7041873931885	17.0320625305176	17.9739189147949	17.3951530456543	17.8646354675293	14.20823097229	15.5403203964233	13.9013376235962	8	8	49,8
O95671;O95671-2;O95671-3	N-acetylserotonin O-methyltransferase-like protein	ASMTL	13.0998229980469	13.1918430328369	12.5522403717041	13.2876567840576	13.0309820175171	11.8454904556274	13.5924205780029	12.1913976669312	12.8407430648804	2	2	4,5
O95674	Phosphatidate cytidylyltransferase 2	CDS2	16.3513946533203	16.3835697174072	16.9205093383789	15.4078826904297	15.5934867858887	15.4205226898193	12.8526363372803	14.2980518341064	16.1756839752197	3	3	12,8
O95677;O95677-5;O95677-2;O95677-4	Eyes absent homolog 4	EYA4	13.9636182785034	14.918493270874	11.5265512466431	12.4164543151855	13.1908321380615	13.5694599151611	12.7487916946411	13.2777109146118	12.6744394302368	2	2	6,1
O95684;O95684-2;Q8N103-3	FGFR1 oncogene partner	FGFR1OP	12.8863649368286	13.2975587844849	12.6415100097656	13.3185510635376	14.0142297744751	11.078516960144	12.7745513916016	12.7229948043823	12.4463405609131	2	2	13
O95696;O95696-2	Bromodomain-containing protein 1	BRD1	15.8105211257935	15.7104930877686	12.3353052139282	15.1479482650757	14.3912057876587	16.2953643798828	11.8307952880859	13.363450050354	13.9729032516479	7	7	8,1
O95707	Ribonuclease P protein subunit p29	POP4	17.0800094604492	14.3602361679077	12.1193685531616	16.2529830932617	12.8126659393311	17.2144718170166	14.0351428985596	16.192081451416	13.9833936691284	3	3	15
O95714	E3 ubiquitin-protein ligase HERC2	HERC2	14.0431671142578	14.4844493865967	13.3991603851318	15.341911315918	15.2135372161865	15.2460088729858	12.2368421554565	13.4118089675903	12.8511238098145	12	12	4,5
O95747	Serine/threonine-protein kinase OSR1	OXSR1	16.1869220733643	16.6930522918701	15.9076499938965	14.8893032073975	14.8987913131714	14.9300441741943	16.64231300354	16.7157211303711	16.0817832946777	8	7	19,7
O95749;O95749-2	Geranylgeranyl pyrophosphate synthase	GGPS1	13.5525064468384	15.1544427871704	14.527416229248	12.1221170425415	12.6198101043701	13.7706241607666	13.8216390609741	12.6150217056274	12.0067052841187	4	4	19
O95757	Heat shock 70 kDa protein 4L	HSPA4L	13.1620454788208	13.251275062561	11.6967935562134	13.595983505249	13.3999423980713	14.4138259887695	12.6939964294434	13.4250411987305	12.112738609314	5	2	9,8
O95758;O95758-5;O95758-2;O95758-4;O95758-1;O95758-6;O95758-7	Polypyrimidine tract-binding protein 3	PTBP3	17.8113555908203	17.4770393371582	17.5762329101563	18.0768089294434	17.6559600830078	16.4193916320801	11.9355440139771	13.6886157989502	16.9714202880859	11	10	37,7
O95777	U6 snRNA-associated Sm-like protein LSm8	LSM8	19.9465293884277	19.6417350769043	20.1567192077637	20.3615455627441	20.0425415039063	19.6076393127441	17.8301162719727	19.5676231384277	19.1917037963867	5	5	72,9
O95782;O95782-2	AP-2 complex subunit alpha-1	AP2A1	20.7008304595947	20.7263641357422	20.8687477111816	20.3323440551758	20.3462791442871	20.3887252807617	20.7664375305176	20.8850517272949	21.0033721923828	42	34	61,5
O95785;O95785-2;O95785-4;O95785-3	Protein Wiz	WIZ	14.5640897750854	15.6021766662598	14.0499334335327	14.3427696228027	13.1368465423584	15.3924407958984	13.9767665863037	14.4210786819458	12.7340059280396	5	5	3,8
O95786;O95786-2	Probable ATP-dependent RNA helicase DDX58	DDX58	12.9706964492798	13.6094551086426	12.8331594467163	11.2419233322144	13.6241102218628	12.2889308929443	13.3654880523682	14.073823928833	13.3606052398682	5	5	7,6
O95793;O95793-2	Double-stranded RNA-binding protein Staufen homolog 1	STAU1	19.5617122650146	19.1182174682617	19.6226406097412	19.9637985229492	19.7493476867676	19.9229278564453	18.8215942382813	18.918478012085	19.1301231384277	20	2	40,2
O95810	Serum deprivation-response protein	SDPR	20.3256492614746	19.4606246948242	20.5375099182129	20.1746158599854	20.1758441925049	19.7154922485352	20.3948364257813	19.1470394134521	20.9164695739746	9	9	27,5
O95816;O95816-2	BAG family molecular chaperone regulator 2	BAG2	18.6640872955322	17.7102470397949	18.3297843933105	19.5175399780273	20.0477333068848	19.4237365722656	18.7171936035156	17.5136013031006	19.3300437927246	7	7	39,8
O95817	BAG family molecular chaperone regulator 3	BAG3	15.9306373596191	16.7403430938721	15.2621736526489	16.0061016082764	16.6052017211914	16.1675300598145	16.8164081573486	17.9482078552246	16.6493988037109	4	4	9,2
O95822;O95822-2	Malonyl-CoA decarboxylase, mitochondrial	MLYCD	14.9134244918823	12.9089727401733	14.1120910644531	14.1547393798828	13.7663402557373	12.0198268890381	14.4572277069092	13.2545385360718	14.3295364379883	5	5	16
O95825;O95825-2	Quinone oxidoreductase-like protein 1	CRYZL1	14.9335718154907	14.2654552459717	14.9584712982178	14.0827131271362	13.6613883972168	15.2634897232056	14.4487619400024	15.2889070510864	14.4116868972778	4	4	19,8
O95831;O95831-3;O95831-2	Apoptosis-inducing factor 1, mitochondrial	AIFM1	17.9091949462891	19.0959987640381	18.3599243164063	18.652702331543	18.7517509460449	19.2758445739746	17.9989242553711	19.6504764556885	18.7504863739014	16	16	40,9
O95864;O95864-4;O95864-2	Fatty acid desaturase 2	FADS2	14.2732124328613	14.2586431503296	13.9275503158569	11.1679210662842	11.8543758392334	11.5581455230713	12.9502048492432	13.1924886703491	13.5503101348877	3	3	7
O95865	N(G),N(G)-dimethylarginine dimethylaminohydrolase 2	DDAH2	17.1957321166992	16.220983505249	16.1459484100342	15.1328525543213	14.9207305908203	14.5847272872925	13.8272476196289	13.4776391983032	14.9782104492188	7	6	39,3
O95867	Lymphocyte antigen 6 complex locus protein G6c	LY6G6C	10.5467014312744	12.6427612304688	14.1413888931274	15.7638931274414	11.9946279525757	12.9368305206299	17.6712322235107	13.1737213134766	15.9064207077026	3	3	26,4
O95870;O95870-2	Abhydrolase domain-containing protein 16A	ABHD16A	12.0883598327637	12.7579183578491	14.0929527282715	12.8344469070435	12.7190961837769	15.4513072967529	15.964786529541	16.8036022186279	11.8195199966431	4	4	8,2
O95881	Thioredoxin domain-containing protein 12	TXNDC12	15.6567649841309	16.4456462860107	15.9450073242188	14.9819688796997	13.6654462814331	15.2106399536133	11.9685478210449	13.0174779891968	14.3930549621582	2	2	13,4
O95926;O95926-2	Pre-mRNA-splicing factor SYF2	SYF2	15.6701011657715	14.6466150283813	15.7247104644775	16.6273460388184	16.6144981384277	15.8224716186523	12.4238357543945	13.3519058227539	14.3782272338867	3	3	26,3
O95931	Chromobox protein homolog 7	CBX7	12.8090305328369	13.9742164611816	13.9873075485229	14.0631418228149	13.5126180648804	15.3233585357666	12.3643245697021	12.8807277679443	12.9563093185425	3	3	14,3
O95967	EGF-containing fibulin-like extracellular matrix protein 2	EFEMP2	13.2382698059082	8.09608268737793	11.9729261398315	12.5961236953735	13.5029745101929	13.3721265792847	14.7014493942261	13.2924795150757	16.8723735809326	8	8	27,1
O95980	Reversion-inducing cysteine-rich protein with Kazal motifs	RECK	18.3580017089844	17.6325607299805	16.5777626037598	13.4693813323975	12.5915641784668	15.8042755126953	15.5437269210815	18.2300148010254	15.8476619720459	8	8	11
O95983;O95983-2	Methyl-CpG-binding domain protein 3	MBD3	16.2076606750488	16.7682704925537	16.0683135986328	16.0963935852051	15.382022857666	16.4803199768066	13.1824350357056	13.2269163131714	12.6029262542725	6	6	24,4
O95985;O95985-3;O95985-2	DNA topoisomerase 3-beta-1	TOP3B	16.1073017120361	15.4815902709961	15.6666507720947	16.1289920806885	16.0036144256592	16.4147033691406	13.6961641311646	14.9960660934448	13.7355422973633	18	17	31,8
O96000;O96000-2	NADH dehydrogenase [ubiquinone] 1 beta subcomplex subunit 10	NDUFB10	17.6162624359131	19.3550071716309	17.7498950958252	17.9229621887207	17.9249038696289	19.1244850158691	16.9238815307617	19.1416206359863	16.9143943786621	3	3	22,7
O96005;O96005-3;O96005-4	Cleft lip and palate transmembrane protein 1	CLPTM1	14.9394989013672	15.2435083389282	13.3378200531006	16.1734046936035	15.0377159118652	15.4664583206177	12.3815336227417	15.5704193115234	16.2470817565918	3	3	7
O96008;O96008-2	Mitochondrial import receptor subunit TOM40 homolog	TOMM40	16.647029876709	18.1589736938477	16.2116088867188	16.3706169128418	16.1285953521729	12.3207225799561	13.5273513793945	12.1668739318848	16.4526958465576	6	6	33,5
O96011;O96011-2	Peroxisomal membrane protein 11B	PEX11B	15.2729768753052	15.2393379211426	14.994873046875	14.2125520706177	14.2619476318359	14.9847278594971	13.3084125518799	13.8714685440063	14.0405235290527	4	4	18,9
O96013;O96013-2;O96013-4;O96013-3	Serine/threonine-protein kinase PAK 4	PAK4	16.6570358276367	15.7629442214966	17.1443977355957	16.8898143768311	16.9349308013916	15.8069648742676	15.6851596832275	15.5667705535889	15.9844913482666	7	7	17,3
O96019;O96019-2	Actin-like protein 6A	ACTL6A	19.1133193969727	18.3982887268066	18.8367652893066	18.8089733123779	18.3514938354492	17.0817642211914	13.1016235351563	12.7513809204102	13.7362155914307	12	11	50,1
O96028;O96028-5;O96028-3;O96028-6	Histone-lysine N-methyltransferase NSD2	WHSC1	16.6710624694824	16.7919960021973	16.7879085540771	17.0474967956543	17.1101188659668	16.6056823730469	12.7621641159058	11.8369808197021	12.564902305603	10	10	10,3
P00338;P00338-3;P00338-4;P00338-2;P00338-5	L-lactate dehydrogenase A chain	LDHA	20.2416801452637	20.3661842346191	20.478853225708	19.1066379547119	19.220100402832	19.4908790588379	20.7198791503906	20.5449752807617	20.8737869262695	17	16	63
P00352	Retinal dehydrogenase 1	ALDH1A1	17.147533416748	16.1646995544434	17.0380954742432	11.3785877227783	12.5909967422485	11.7319259643555	18.8293228149414	16.3630752563477	18.7191276550293	16	16	53,7
P00367;P00367-3;P00367-2	Glutamate dehydrogenase 1, mitochondrial	GLUD1	20.1347255706787	19.9159126281738	20.5121726989746	20.560998916626	20.4668464660645	20.2357692718506	18.700403213501	20.0491638183594	20.3484878540039	24	10	58,6
P00387;P00387-2;P00387-3	NADH-cytochrome b5 reductase 3;NADH-cytochrome b5 reductase 3 membrane-bound form;NADH-cytochrome b5 reductase 3 soluble form	CYB5R3	16.6976490020752	16.4404392242432	15.1179485321045	16.0215492248535	16.4254570007324	17.3402404785156	16.6073818206787	17.9352188110352	17.8673400878906	12	12	57,5
P00390;P00390-2;P00390-3;P00390-5;P00390-4	Glutathione reductase, mitochondrial	GSR	14.6425876617432	14.84681224823	14.3545560836792	12.897744178772	12.2567005157471	12.7713241577148	12.1005096435547	12.408971786499	11.3667049407959	6	6	15,5
P00403	Cytochrome c oxidase subunit 2	MT-CO2	19.1471004486084	19.5750217437744	18.5611896514893	17.3749389648438	17.1026420593262	16.7835121154785	18.7043304443359	17.6125049591064	17.4544353485107	4	4	24,7
P00441	Superoxide dismutase [Cu-Zn]	SOD1	17.1488647460938	13.0828742980957	16.4719543457031	16.4307250976563	16.1737098693848	13.7475481033325	13.0837392807007	13.1351108551025	17.7142791748047	5	5	60,4
P00450	Ceruloplasmin	CP	13.1060647964478	12.4229354858398	11.9477605819702	13.2274646759033	10.9598731994629	12.5493230819702	18.1997051239014	12.1478404998779	10.9900016784668	8	8	11,1
P00488	Coagulation factor XIII A chain	F13A1	15.0298900604248	14.1672286987305	14.9288558959961	12.8804512023926	14.8561334609985	13.9310169219971	13.7810459136963	16.1530570983887	14.7167282104492	3	3	6,1
P00491	Purine nucleoside phosphorylase	PNP	11.6934003829956	14.3453874588013	11.9826889038086	15.0365753173828	14.6568813323975	15.0011138916016	19.2320003509521	14.8942489624023	16.6000022888184	8	8	37
P00492	Hypoxanthine-guanine phosphoribosyltransferase	HPRT1	15.3192672729492	15.4784545898438	14.9730854034424	13.5585918426514	13.4075002670288	14.7113456726074	14.0025510787964	14.9767875671387	14.3655548095703	2	2	9,2
P00505;P00505-2	Aspartate aminotransferase, mitochondrial	GOT2	14.4079313278198	16.6639137268066	12.07310962677	12.0594921112061	14.0930051803589	16.4212608337402	17.2887401580811	17.0969009399414	16.9871559143066	9	9	28,1
P00519;P00519-2	Tyrosine-protein kinase ABL1	ABL1	16.2670593261719	16.8877601623535	16.4873695373535	15.5169334411621	15.4524259567261	15.4783363342285	13.7091045379639	17.6598491668701	16.4531745910645	11	11	16,9
P00533;P00533-4;P00533-3;P00533-2	Epidermal growth factor receptor	EGFR	16.1032905578613	15.9082679748535	15.404634475708	15.8165817260742	15.5508975982666	14.9366645812988	13.2884893417358	13.6852855682373	15.4593648910522	10	9	12,8
P00558;P00558-2	Phosphoglycerate kinase 1	PGK1	19.8302192687988	20.2829647064209	20.1748123168945	18.3318748474121	18.6168746948242	18.7891006469727	21.2656364440918	20.8108291625977	20.9034118652344	17	14	56,8
P00568	Adenylate kinase isoenzyme 1	AK1	16.2791614532471	16.0285091400146	16.1269378662109	13.6672220230103	11.9137134552002	13.0861463546753	14.804874420166	16.1944046020508	17.358959197998	9	8	55,7
P00736	Complement C1r subcomponent;Complement C1r subcomponent heavy chain;Complement C1r subcomponent light chain	C1R	15.1876640319824	15.2390384674072	14.7083988189697	14.9642953872681	13.1567058563232	12.6835327148438	17.726863861084	13.6958351135254	12.1297435760498	9	9	16,3
P00738;P00738-2	Haptoglobin;Haptoglobin alpha chain;Haptoglobin beta chain	HP	11.8821926116943	13.3823823928833	10.927638053894	10.6770429611206	13.4023180007935	10.9618110656738	23.9417819976807	13.8050489425659	11.7889442443848	8	4	23,2
P00746	Complement factor D	CFD	14.0853157043457	13.2751226425171	14.1679420471191	11.5822744369507	13.6721801757813	12.6335601806641	12.4577693939209	12.1617860794067	12.9039192199707	2	2	12,3
P00748	Coagulation factor XII;Coagulation factor XIIa heavy chain;Beta-factor XIIa part 1;Coagulation factor XIIa light chain	F12	13.5730142593384	12.2595672607422	11.8975458145142	12.3264389038086	12.9935312271118	12.7858333587646	17.9681701660156	15.2622051239014	11.8937520980835	2	2	4,4
P00749;P00749-2	Urokinase-type plasminogen activator;Urokinase-type plasminogen activator long chain A;Urokinase-type plasminogen activator short chain A;Urokinase-type plasminogen activator chain B	PLAU	17.3403739929199	18.0172309875488	17.554012298584	18.0387802124023	18.1374053955078	17.7267379760742	12.7094030380249	15.5688533782959	16.757740020752	7	7	24,1
P00750;P00750-4;P00750-3	Tissue-type plasminogen activator;Tissue-type plasminogen activator chain A;Tissue-type plasminogen activator chain B	PLAT	18.6662654876709	19.1470184326172	18.8349952697754	18.853515625	18.7527542114258	19.0521049499512	16.086893081665	17.1695919036865	15.8869857788086	15	15	42
P00973;P00973-2;P00973-4;P00973-3	2-5-oligoadenylate synthase 1	OAS1	10.338451385498	10.5254516601563	9.77627372741699	7.99667119979858	11.9501943588257	12.5832967758179	13.6727952957153	12.179274559021	13.1123352050781	8	8	25,8
P01008	Antithrombin-III	SERPINC1	16.3936023712158	15.3828868865967	15.9687671661377	12.8861207962036	11.9739265441895	12.3613214492798	21.7491760253906	12.1252899169922	12.2640151977539	9	7	23,9
P01009;P01009-2;P01009-3	Alpha-1-antitrypsin;Short peptide from AAT	SERPINA1	11.9897022247314	14.4249858856201	12.1973447799683	14.22731590271	14.7015228271484	14.2956457138062	24.866569519043	13.3712463378906	12.6847410202026	11	10	39,5
P01011	Alpha-1-antichymotrypsin;Alpha-1-antichymotrypsin His-Pro-less	SERPINA3	12.6658582687378	11.6568078994751	12.3074579238892	12.7158794403076	12.7919626235962	11.5555734634399	22.023193359375	14.0393543243408	11.4884815216064	7	7	22,7
P01023	Alpha-2-macroglobulin	A2M	15.2164897918701	14.5781469345093	14.7793636322021	14.1704378128052	13.5182332992554	12.4787435531616	23.9115657806396	11.3077688217163	12.8527603149414	39	33	39,3
P01024	Complement C3;Complement C3 beta chain;C3-beta-c;Complement C3 alpha chain;C3a anaphylatoxin;Acylation stimulating protein;Complement C3b alpha chain;Complement C3c alpha chain fragment 1;Complement C3dg fragment;Complement C3g fragment;Complement C3d fragment;Complement C3f fragment;Complement C3c alpha chain fragment 2	C3	12.3287706375122	12.0480823516846	12.7364072799683	10.7926225662231	12.1324949264526	12.5133056640625	23.0575866699219	11.674934387207	13.6140918731689	40	37	34,5
P01033	Metalloproteinase inhibitor 1	TIMP1	18.409294128418	18.6991729736328	18.5405464172363	17.7069854736328	17.448055267334	16.9807834625244	17.1706008911133	18.2158660888672	18.4283561706543	7	7	54,1
P01034	Cystatin-C	CST3	13.2840089797974	15.4236545562744	13.7486124038696	14.3120317459106	14.4988889694214	14.0410604476929	13.1744556427002	15.2148513793945	15.347186088562	2	2	21,2
P01036	Cystatin-S	CST4	15.1492557525635	14.0239944458008	16.0712947845459	16.5803565979004	14.5104112625122	14.3486585617065	19.4766426086426	15.5621128082275	17.9138679504395	3	2	31,2
P01037	Cystatin-SN	CST1	15.364818572998	12.3946390151978	12.2375612258911	18.1310920715332	16.9072189331055	12.1914577484131	18.7726173400879	12.2950325012207	18.3290863037109	2	1	20,6
P01040	Cystatin-A;Cystatin-A, N-terminally processed	CSTA	18.9297351837158	16.0485248565674	19.1236610412598	20.0033340454102	19.7042236328125	18.7235736846924	22.5231342315674	19.3600521087646	21.7425231933594	7	7	62,2
P01042;P01042-2;P01042-3	Kininogen-1;Kininogen-1 heavy chain;T-kinin;Bradykinin;Lysyl-bradykinin;Kininogen-1 light chain;Low molecular weight growth-promoting factor	KNG1	14.9278697967529	14.888219833374	14.7285051345825	14.8898839950562	12.1666841506958	12.2407636642456	13.6026830673218	13.3495359420776	12.5688304901123	7	7	14,8
P01116-2;P01116	GTPase KRas;GTPase KRas, N-terminally processed	KRAS	16.2604465484619	15.841402053833	16.5810165405273	16.1773319244385	15.6863069534302	16.4596290588379	16.3153438568115	15.7841749191284	15.7205905914307	6	1	40,4
P01130;P01130-2;P01130-3;P01130-6;P01130-4;P01130-5	Low-density lipoprotein receptor	LDLR	13.9971227645874	12.9809045791626	13.4364194869995	13.8732690811157	11.2539691925049	16.5561027526855	13.4705238342285	16.2577247619629	14.5262727737427	2	2	4,3
P01137	Transforming growth factor beta-1;Latency-associated peptide	TGFB1	13.3276472091675	15.4976463317871	15.6523685455322	15.559889793396	15.5735940933228	15.5042057037354	12.1046257019043	14.044340133667	14.1175622940063	3	3	14,9
P01591	Immunoglobulin J chain	IGJ	12.0614280700684	13.564190864563	12.9615697860718	15.7694435119629	13.9745941162109	12.8082571029663	19.0198936462402	14.1802978515625	15.8166561126709	4	3	29,6
P01730	T-cell surface glycoprotein CD4	CD4	15.4498882293701	16.955078125	15.6329669952393	15.9040861129761	16.1927909851074	17.4940433502197	12.2853527069092	12.6691465377808	15.1053762435913	3	3	11,6
P01833	Polymeric immunoglobulin receptor;Secretory component	PIGR	14.6188440322876	16.4146156311035	15.7020378112793	17.8685150146484	16.5486583709717	12.9861497879028	19.0677070617676	12.6207008361816	17.4787559509277	14	14	27,4
P01834	Ig kappa chain C region	IGKC	16.7639636993408	16.5918655395508	17.0920753479004	17.3082122802734	16.8437747955322	15.3524227142334	25.3235301971436	16.8030490875244	18.736141204834	5	2	61,7
P01859	Ig gamma-2 chain C region	IGHG2	12.6186399459839	12.5318202972412	12.6959028244019	14.5556373596191	13.0161476135254	12.1122436523438	24.7528858184814	14.6755294799805	15.174861907959	7	2	31,6
P01876	Ig alpha-1 chain C region	IGHA1	12.5863809585571	14.429407119751	11.687686920166	19.5678520202637	13.0080089569092	13.6498155593872	22.6306610107422	13.7753019332886	18.8414154052734	8	6	39,7
P02452	Collagen alpha-1(I) chain	COL1A1	20.9115257263184	20.5172100067139	21.5007400512695	19.8795967102051	20.446626663208	19.9111175537109	21.1817779541016	21.4264831542969	21.8086433410645	29	28	34
P02458;P02458-1;P02458-3	Collagen alpha-1(II) chain;Collagen alpha-1(II) chain;Chondrocalcin	COL2A1	13.3945598602295	13.549633026123	11.280158996582	10.821138381958	12.5176229476929	13.9578170776367	14.4278888702393	14.6527328491211	16.6928596496582	5	4	4
P02461;P02461-2	Collagen alpha-1(III) chain	COL3A1	18.7829627990723	17.4776763916016	19.7743148803711	18.8766822814941	18.5864791870117	16.9510803222656	18.7414970397949	17.8335227966309	20.0007476806641	15	11	19,6
P02462	Collagen alpha-1(IV) chain;Arresten	COL4A1	12.919958114624	13.7944984436035	14.2863311767578	17.5996894836426	17.5082931518555	17.6955165863037	14.092719078064	15.96875	17.4524784088135	4	4	5,2
P02511	Alpha-crystallin B chain	CRYAB	16.8800468444824	16.7759532928467	17.3341026306152	17.5276374816895	16.6984596252441	12.5103397369385	12.545280456543	16.4650001525879	18.1017112731934	5	5	36
P02545;P02545-3;P02545-2;P02545-6;P02545-5;P02545-4	Prelamin-A/C;Lamin-A/C	LMNA	19.9749412536621	19.0131683349609	19.6078433990479	21.55641746521	20.5154304504395	21.569522857666	19.7065582275391	20.9042434692383	20.6106204986572	24	24	41,9
P02585	Troponin C, skeletal muscle	TNNC2	15.0741710662842	12.2619705200195	14.1763305664063	13.9535722732544	10.7222948074341	13.2909259796143	12.7304334640503	14.3879022598267	14.5153303146362	3	3	23,1
P02647	Apolipoprotein A-I;Proapolipoprotein A-I;Truncated apolipoprotein A-I	APOA1	12.3891878128052	12.6873140335083	10.7825307846069	10.2466220855713	9.72082614898682	9.7278995513916	24.8897247314453	13.7753639221191	15.6019630432129	12	11	42,7
P02649	Apolipoprotein E	APOE	12.0821714401245	12.7054214477539	15.7457790374756	11.3852243423462	12.1777143478394	12.7601490020752	18.5903167724609	13.7273359298706	17.8056221008301	2	1	8,5
P02652	Apolipoprotein A-II;Proapolipoprotein A-II;Truncated apolipoprotein A-II	APOA2	11.6627902984619	12.1524477005005	10.3671960830688	14.3448848724365	13.5208568572998	13.376615524292	22.1271114349365	12.9115781784058	16.8071403503418	3	3	50
P02655	Apolipoprotein C-II;Proapolipoprotein C-II	APOC2	12.324499130249	13.0903043746948	13.4209451675415	11.6497583389282	13.2214479446411	13.4250812530518	19.0975151062012	13.3345232009888	12.8336210250854	2	1	23,8
P02656	Apolipoprotein C-III	APOC3	11.9948406219482	13.4235610961914	11.3583364486694	13.7021656036377	13.9652585983276	12.702244758606	18.4008941650391	12.9540815353394	18.5629062652588	2	2	27,3
P02671;P02671-2	Fibrinogen alpha chain;Fibrinopeptide A;Fibrinogen alpha chain	FGA	13.3699216842651	12.406551361084	12.4439382553101	13.0733184814453	12.2165307998657	12.9755916595459	20.0947761535645	12.8823490142822	14.6827049255371	3	3	4,6
P02679;P02679-2	Fibrinogen gamma chain	FGG	20.8226318359375	18.4382858276367	21.0898857116699	20.886547088623	13.1128740310669	13.4014692306519	24.5878257751465	13.4285621643066	19.6725578308105	7	7	29,1
P02751-11			22.0300445556641	22.4345970153809	22.7021350860596	22.4008598327637	22.2165470123291	22.9019527435303	24.2390975952148	25.2670364379883	24.2162246704102	73	1	45,3
P02753	Retinol-binding protein 4;Plasma retinol-binding protein(1-182);Plasma retinol-binding protein(1-181);Plasma retinol-binding protein(1-179);Plasma retinol-binding protein(1-176)	RBP4	14.8937282562256	16.1613731384277	12.8520107269287	13.5223417282104	13.3855218887329	15.504919052124	18.6078987121582	16.5672874450684	14.1265716552734	4	4	30,3
P02763	Alpha-1-acid glycoprotein 1	ORM1	12.7092065811157	15.0756044387817	12.274317741394	11.2753677368164	14.4307060241699	14.7080059051514	21.6483497619629	16.240026473999	16.0726890563965	6	4	33,3
P02766	Transthyretin	TTR	11.8279609680176	12.6799669265747	12.2821569442749	13.0446672439575	13.2337236404419	12.2196092605591	21.7354583740234	13.4493732452393	13.6704254150391	5	5	48,3
P02774;P02774-3;P02774-2	Vitamin D-binding protein	GC	12.9819574356079	12.2306499481201	11.8860721588135	12.7441205978394	13.5305709838867	12.2552652359009	21.0024166107178	13.5709228515625	14.2204542160034	8	8	22,6
P02786	Transferrin receptor protein 1;Transferrin receptor protein 1, serum form	TFRC	16.044002532959	17.5365810394287	15.6699256896973	15.4806108474731	15.9311122894287	16.8121452331543	17.4660682678223	17.1957244873047	17.0619277954102	9	9	14,6
P02787	Serotransferrin	TF	11.5958728790283	11.8181838989258	13.6060800552368	14.3621921539307	12.6813955307007	5.94598197937012	24.5614318847656	7.28197622299194	11.7732810974121	22	22	39,3
P02788;P02788-2	Lactotransferrin;Lactoferricin-H;Kaliocin-1;Lactoferroxin-A;Lactoferroxin-B;Lactoferroxin-C	LTF	15.3824329376221	15.831485748291	15.69553565979	20.3536205291748	18.5902481079102	16.5375690460205	22.0919418334961	17.6875858306885	18.6137924194336	30	28	48,6
P02790	Hemopexin	HPX	13.0447816848755	13.0666007995605	12.8746137619019	13.1741180419922	11.9354820251465	13.3038702011108	23.293083190918	13.0249319076538	9.95516300201416	9	9	26,2
P02792	Ferritin light chain	FTL	16.3788528442383	16.1619644165039	15.9443712234497	16.9693508148193	16.3632736206055	17.473876953125	15.3011741638184	16.1366596221924	15.9332180023193	4	4	28,6
P02794	Ferritin heavy chain;Ferritin heavy chain, N-terminally processed	FTH1	16.029727935791	13.8342018127441	15.2889709472656	16.0258693695068	15.9345417022705	17.2463893890381	16.8024654388428	16.359468460083	15.6781215667725	4	4	28,4
P03886	NADH-ubiquinone oxidoreductase chain 1	MT-ND1	14.707239151001	14.5425844192505	15.3517417907715	16.023021697998	15.5423793792725	15.3573608398438	13.5474653244019	15.2191686630249	11.6542673110962	3	3	8,8
P03905	NADH-ubiquinone oxidoreductase chain 4	MT-ND4	15.4926910400391	16.060920715332	15.0450801849365	14.7943639755249	14.8206062316895	14.8722295761108	13.9462251663208	15.2534046173096	13.841760635376	5	5	18,3
P03915	NADH-ubiquinone oxidoreductase chain 5	MT-ND5	15.9712905883789	15.3497219085693	16.1518039703369	16.1067504882813	14.5883121490479	15.3393249511719	13.0093374252319	14.4679546356201	13.7643051147461	6	6	16,1
P03956	Interstitial collagenase;22 kDa interstitial collagenase;27 kDa interstitial collagenase	MMP1	13.9927616119385	13.8903589248657	11.8711566925049	17.9601860046387	17.8260116577148	18.859691619873	13.5201711654663	14.5738840103149	13.3229141235352	7	7	17,3
P04040	Catalase	CAT	16.5601844787598	15.9504795074463	16.1951789855957	16.6050262451172	16.4649200439453	14.7094402313232	19.1286468505859	15.1344051361084	16.6317558288574	12	12	31,1
P04062;P04062-4;P04062-2;P04062-5	Glucosylceramidase	GBA	15.930778503418	14.4859447479248	15.5109062194824	15.5257892608643	15.9052391052246	16.8606185913086	18.1638145446777	15.7215795516968	15.7547512054443	7	7	23,1
P04075;P04075-2	Fructose-bisphosphate aldolase A	ALDOA	23.9222145080566	24.1915893554688	24.462158203125	23.0285491943359	22.7166366577148	22.9881553649902	24.447338104248	24.7895622253418	24.5721282958984	25	21	73,9
P04080	Cystatin-B	CSTB	18.8598709106445	16.8489074707031	18.1646575927734	18.6062393188477	17.2344341278076	16.0488891601563	19.3625564575195	17.5448131561279	19.2185249328613	4	4	70,4
P04083	Annexin A1	ANXA1	20.2994194030762	19.5834083557129	20.0172023773193	18.906120300293	18.8951187133789	18.8873710632324	20.8975830078125	19.6357002258301	20.7209014892578	16	15	48,3
P04114	Apolipoprotein B-100;Apolipoprotein B-48	APOB	13.7051525115967	12.7839164733887	12.3115205764771	13.5480394363403	12.6166439056396	11.9736251831055	21.2797775268555	13.8053112030029	13.9879512786865	71	69	20,9
P04150;P04150-5;P04150-13;P04150-12;P04150-11;P04150-8;P04150-3;P04150-7;P04150-9;P04150-2;P04150-6;P04150-10	Glucocorticoid receptor	NR3C1	14.210620880127	15.3943338394165	12.5725345611572	13.8660230636597	12.1787586212158	15.7291688919067	15.0694541931152	12.4403095245361	11.9941644668579	3	3	6,4
P04156	Major prion protein	PRNP	14.7356443405151	12.8040704727173	15.1583633422852	14.9476366043091	12.7660055160522	14.3182363510132	15.2807340621948	15.9486045837402	16.9000015258789	2	2	9,5
P04179;P04179-4;P04179-3;P04179-2	Superoxide dismutase [Mn], mitochondrial	SOD2	11.8367557525635	16.8245697021484	16.2884330749512	14.6834335327148	15.6001529693604	14.8980112075806	16.1109733581543	16.4592895507813	17.4975852966309	3	3	21,6
P04181;P04181-2	Ornithine aminotransferase, mitochondrial;Ornithine aminotransferase, hepatic form;Ornithine aminotransferase, renal form	OAT	14.6029367446899	15.1367979049683	14.2792119979858	13.6487789154053	13.5396499633789	13.9369564056396	13.1231527328491	14.0137214660645	16.5112857818604	9	9	29,6
P04216	Thy-1 membrane glycoprotein	THY1	21.0420074462891	21.5937480926514	19.7297477722168	19.1409759521484	19.2152137756348	21.5260257720947	22.2287216186523	23.0035018920898	20.2853698730469	4	4	24,8
P04350	Tubulin beta-4A chain	TUBB4A	17.9269180297852	15.5460500717163	18.2683982849121	17.1769142150879	16.9771614074707	12.0954256057739	12.8689317703247	12.9245748519897	17.8017692565918	23	2	69,6
P04406;P04406-2	Glyceraldehyde-3-phosphate dehydrogenase	GAPDH	22.5718574523926	22.5241832733154	23.1974811553955	22.5988922119141	22.9149475097656	22.7548065185547	23.8246765136719	24.3970527648926	24.8606967926025	20	20	75,8
P04439;P04439-2	HLA class I histocompatibility antigen, A-3 alpha chain	HLA-A	11.7305784225464	18.8467483520508	15.6787376403809	18.4556331634521	12.5642099380493	19.1650733947754	18.584903717041	18.4901695251465	11.8207101821899	5	2	20
P04632	Calpain small subunit 1	CAPNS1	18.0630474090576	18.10133934021	17.9888000488281	16.7573318481445	16.7414245605469	17.537654876709	17.9133529663086	17.9072647094727	17.6640090942383	8	6	44,8
P04745;P04746;P19961;P04746-2;P19961-2	Alpha-amylase 1;Pancreatic alpha-amylase;Alpha-amylase 2B	AMY1A;AMY2A;AMY2B	12.6676568984985	14.6117162704468	13.1570520401001	15.177698135376	14.0507764816284	12.7876930236816	17.6642723083496	15.0147180557251	15.2023162841797	2	2	5,5
P04792	Heat shock protein beta-1	HSPB1	19.284517288208	20.138858795166	20.7632331848145	19.6656112670898	19.9680023193359	19.8476676940918	22.0447025299072	20.9913711547852	21.8957004547119	9	9	65,4
P04843	Dolichyl-diphosphooligosaccharide--protein glycosyltransferase subunit 1	RPN1	22.3177871704102	21.7594718933105	21.6340465545654	21.7525634765625	21.9569091796875	21.806884765625	21.5106601715088	21.4773120880127	21.7962474822998	29	29	54,7
P04844;P04844-2	Dolichyl-diphosphooligosaccharide--protein glycosyltransferase subunit 2	RPN2	21.6600112915039	20.6282291412354	20.8484897613525	21.6057739257813	21.5572738647461	21.0032119750977	21.7581520080566	20.583927154541	21.5188255310059	27	27	63,5
P04899;P04899-6;P04899-3;P04899-5;P04899-2;P04899-4	Guanine nucleotide-binding protein G(i) subunit alpha-2	GNAI2	19.4275588989258	19.8369178771973	17.8035926818848	18.7474346160889	18.5518436431885	19.8376388549805	19.357666015625	20.649356842041	19.2836837768555	12	7	47,6
P05023;P05023-3;P05023-4;P05023-2	Sodium/potassium-transporting ATPase subunit alpha-1	ATP1A1	16.4034767150879	16.4388275146484	16.4638938903809	16.0446796417236	16.5431861877441	17.4236850738525	15.8969459533691	16.8448486328125	17.6047592163086	18	17	23,8
P05026;P05026-2	Sodium/potassium-transporting ATPase subunit beta-1	ATP1B1	13.0053300857544	16.111572265625	15.5356922149658	15.7633476257324	12.0852012634277	15.5152111053467	13.2744798660278	14.9122266769409	15.6837368011475	3	3	11,6
P05067;P05067-8;P05067-7;P05067-11;P05067-9;P05067-4;P05067-10;P05067-3;P05067-5;P05067-6;P05067-2	Amyloid beta A4 protein;N-APP;Soluble APP-alpha;Soluble APP-beta;C99;Beta-amyloid protein 42;Beta-amyloid protein 40;C83;P3(42);P3(40);C80;Gamma-secretase C-terminal fragment 59;Gamma-secretase C-terminal fragment 57;Gamma-secretase C-terminal fragment 50;C31	APP	16.1916751861572	14.4068689346313	15.6869955062866	14.8785257339478	15.2361259460449	14.6304588317871	15.0501403808594	15.3160057067871	16.6909046173096	8	8	15,7
P05089;P05089-2;P05089-3	Arginase-1	ARG1	15.734037399292	17.0593204498291	16.2269592285156	17.1453380584717	16.6723518371582	16.3285217285156	20.3903255462646	18.2717227935791	17.5940189361572	12	12	50,3
P05091;P05091-2	Aldehyde dehydrogenase, mitochondrial	ALDH2	15.4707565307617	16.4636459350586	14.9248819351196	14.0957813262939	14.5659122467041	16.0090618133545	16.946533203125	16.1676540374756	14.6763868331909	9	9	28,6
P05109	Protein S100-A8;Protein S100-A8, N-terminally processed	S100A8	16.066089630127	17.7869186401367	16.7472038269043	18.8650169372559	17.3706340789795	17.487964630127	21.2638969421387	18.575834274292	18.9292602539063	2	2	23,7
P05120	Plasminogen activator inhibitor 2	SERPINB2	17.4368095397949	16.8294448852539	16.5762901306152	17.9371223449707	18.2904281616211	19.482349395752	19.2047023773193	18.3497352600098	18.72047996521	12	12	53,3
P05121;P05121-2	Plasminogen activator inhibitor 1	SERPINE1	18.2114791870117	18.9846839904785	18.4707221984863	17.5165596008301	17.8089370727539	18.2304496765137	16.8977813720703	18.4478759765625	18.0806655883789	15	15	56,7
P05141	ADP/ATP translocase 2;ADP/ATP translocase 2, N-terminally processed	SLC25A5	16.6911201477051	19.0578861236572	16.7405109405518	17.4439353942871	19.2563705444336	19.900577545166	20.5247802734375	19.6531219482422	18.8057861328125	15	9	36,2
P05155;P05155-2;P05155-3	Plasma protease C1 inhibitor	SERPING1	12.4841613769531	13.2843818664551	11.9483404159546	12.5666818618774	11.5992641448975	15.2636728286743	21.370662689209	16.3331546783447	15.2431735992432	7	7	17,4
P05161	Ubiquitin-like protein ISG15	ISG15	16.1475467681885	15.9827108383179	15.8656930923462	15.3433609008789	14.964825630188	12.7134428024292	14.4148979187012	13.7742443084717	14.8544387817383	4	4	38,8
P05164;P05164-2;P05164-3	Myeloperoxidase;Myeloperoxidase;89 kDa myeloperoxidase;84 kDa myeloperoxidase;Myeloperoxidase light chain;Myeloperoxidase heavy chain	MPO	12.6903772354126	14.1363878250122	12.7704553604126	14.6020278930664	11.7419347763062	13.5790510177612	18.9608478546143	13.5155906677246	15.8945808410645	5	5	10,9
P05186;P05186-3;P05186-2	Alkaline phosphatase, tissue-nonspecific isozyme	ALPL	18.6600151062012	18.83251953125	18.3583354949951	14.7822208404541	14.1764316558838	16.2947845458984	13.1203727722168	14.6594381332397	11.9085063934326	9	9	30,7
P05198	Eukaryotic translation initiation factor 2 subunit 1	EIF2S1	20.7162742614746	21.0525321960449	20.9989242553711	20.541862487793	20.5764694213867	21.6508293151855	20.8154811859131	21.9775924682617	20.204740524292	20	20	59,7
P05230;P05230-2	Fibroblast growth factor 1	FGF1	12.9534826278687	12.8304615020752	13.5343027114868	13.9409637451172	11.8211050033569	11.869891166687	13.9522495269775	13.4717044830322	13.8104114532471	3	3	21,3
P05386	60S acidic ribosomal protein P1	RPLP1	23.7719841003418	23.5643920898438	23.9590148925781	24.4003162384033	24.6749286651611	23.8802108764648	24.6795234680176	24.2398910522461	24.2664051055908	5	4	80,7
P05387	60S acidic ribosomal protein P2	RPLP2	23.2632789611816	22.7333278656006	24.067497253418	24.4969787597656	25.0625534057617	23.3355560302734	23.9247665405273	22.342960357666	24.5696830749512	7	7	71,3
P05388;P05388-2	60S acidic ribosomal protein P0	RPLP0	23.6446838378906	24.1261348724365	24.0105495452881	24.1669044494629	24.2943153381348	24.6845474243164	23.4914398193359	24.2708492279053	23.6787414550781	16	6	59,6
P05412	Transcription factor AP-1	JUN	16.3490104675293	18.0720119476318	16.72926902771	17.4461250305176	17.4106941223145	17.4388999938965	12.7065773010254	12.7219724655151	14.8295249938965	7	7	40,2
P05423	DNA-directed RNA polymerase III subunit RPC4	POLR3D	16.1022891998291	15.1872587203979	15.6890754699707	16.3173332214355	15.3746452331543	15.1567945480347	12.7990417480469	14.5598554611206	14.8339691162109	5	5	20,9
P05455	Lupus La protein	SSB	19.3964347839355	19.3074035644531	18.918830871582	19.8562088012695	19.7561302185059	19.8692359924316	18.3429298400879	18.4710350036621	18.6493129730225	14	14	39,5
P05556;P05556-2;P05556-5;P05556-4;P05556-3	Integrin beta-1	ITGB1	18.2311992645264	18.064323425293	18.7719326019287	18.4499568939209	18.9917221069336	17.4590663909912	18.356330871582	18.4129943847656	20.4241065979004	13	13	26,6
P05976	Myosin light chain 1/3, skeletal muscle isoform	MYL1	12.5878915786743	15.2262239456177	11.910117149353	15.2563190460205	14.8672933578491	12.0953664779663	19.4952049255371	16.8017082214355	16.3535976409912	3	1	13,4
P05997	Collagen alpha-2(V) chain	COL5A2	17.1617469787598	17.3559379577637	17.6685943603516	17.4978523254395	17.6591758728027	16.6508636474609	18.1193866729736	19.331127166748	19.6515941619873	8	8	10,5
P06312	Ig kappa chain V-IV region	IGKV4-1	11.9663791656494	14.4866828918457	10.7667675018311	11.3636064529419	13.6033420562744	13.141978263855	21.0997638702393	12.7104949951172	9.96650505065918	2	2	14,9
P06396-2;P06396;P06396-4;P06396-3	Gelsolin	GSN	18.2816162109375	16.5701370239258	18.2775459289551	18.2890949249268	18.3167037963867	16.9662437438965	20.093843460083	17.04443359375	19.6303329467773	16	8	44,5
P06400	Retinoblastoma-associated protein	RB1	16.8144645690918	16.462718963623	16.2188415527344	16.7155303955078	16.8364410400391	15.6138916015625	12.2872714996338	13.4323110580444	13.8364448547363	5	5	9,5
P06493;P06493-2	Cyclin-dependent kinase 1	CDK1	15.0078887939453	16.2378921508789	15.7083415985107	17.1047592163086	17.3143615722656	16.9570617675781	15.0455837249756	13.7737350463867	12.673900604248	10	9	47,1
P06576	ATP synthase subunit beta, mitochondrial	ATP5B	19.2388324737549	19.8593978881836	19.0031604766846	19.1606731414795	19.3373146057129	20.011661529541	19.807336807251	19.9910411834717	19.8244552612305	27	27	76,6
P06702	Protein S100-A9	S100A9	15.5426597595215	18.922290802002	18.3325004577637	20.0708427429199	17.4181709289551	18.7593154907227	22.2206020355225	19.2531833648682	20.1194953918457	4	4	43,9
P06703	Protein S100-A6	S100A6	20.7009105682373	19.5143280029297	20.0129623413086	19.5910530090332	19.1281242370605	19.2514610290527	16.767858505249	17.561695098877	18.5453319549561	6	6	58,9
P06730;P06730-2;P06730-3	Eukaryotic translation initiation factor 4E	EIF4E	20.3422546386719	20.6779479980469	19.8922805786133	19.6471900939941	19.6176452636719	20.8963890075684	18.1993274688721	20.1837387084961	19.1810646057129	7	7	47,9
P06733;P06733-2	Alpha-enolase	ENO1	20.120849609375	21.1922092437744	20.4543151855469	19.6144371032715	19.6140041351318	20.2151222229004	21.0178909301758	20.3287181854248	20.5227069854736	16	13	57,1
P06737;P06737-2	Glycogen phosphorylase, liver form	PYGL	13.8174829483032	14.0627784729004	12.7918281555176	12.7880973815918	12.2543830871582	13.4967222213745	13.479320526123	14.214732170105	14.9650497436523	10	5	17,1
P06744;P06744-2	Glucose-6-phosphate isomerase	GPI	18.0737915039063	18.6272735595703	17.9769897460938	16.475700378418	16.0091285705566	17.2607135772705	18.5453624725342	18.4036254882813	17.5645446777344	11	11	35,5
P06746	DNA polymerase beta	POLB	15.9473724365234	15.4861755371094	15.852897644043	16.433910369873	16.6512413024902	16.7080593109131	14.1313343048096	12.9884881973267	14.2684307098389	8	8	33,7
P06748;P06748-2;P06748-3	Nucleophosmin	NPM1	24.2492713928223	23.8192558288574	25.0978164672852	25.4561653137207	26.0270080566406	24.1147766113281	22.5167694091797	23.5801982879639	25.3744850158691	9	9	31,6
P06753	Tropomyosin alpha-3 chain	TPM3	17.0252113342285	15.1410694122314	17.7078514099121	17.193775177002	17.3080902099609	13.3530874252319	14.0203704833984	13.4904451370239	18.0159187316895	12	1	31,6
P06753-2;P06753-5;P06753-3;P06753-4	Tropomyosin alpha-3 chain	TPM3	22.0800457000732	22.4633350372314	22.8520355224609	21.903392791748	22.5875968933105	22.400520324707	23.7944488525391	23.372615814209	23.3737983703613	17	2	47,2
P06756;P06756-3;P06756-2	Integrin alpha-V;Integrin alpha-V heavy chain;Integrin alpha-V light chain	ITGAV	16.3676624298096	16.8413238525391	16.140417098999	15.1387014389038	15.328592300415	15.1815090179443	18.1817741394043	18.382926940918	18.8682441711426	16	16	20,3
P06865	Beta-hexosaminidase subunit alpha	HEXA	12.4944734573364	15.5476837158203	13.8423004150391	13.1779956817627	14.3221073150635	15.5451612472534	17.9708843231201	15.5230646133423	15.3957147598267	8	8	20,8
P07093;P07093-2;P07093-3	Glia-derived nexin	SERPINE2	19.3840599060059	20.8449974060059	19.980884552002	19.3682479858398	19.8481178283691	21.044994354248	21.457218170166	22.7253112792969	20.3815860748291	14	14	47,7
P07108;P07108-5;P07108-3;P07108-2;P07108-4;P07108-6	Acyl-CoA-binding protein	DBI	17.1163711547852	12.2481241226196	15.7242736816406	15.3472661972046	15.659688949585	12.6813631057739	16.2423820495605	12.4828834533691	15.379734992981	4	4	50,6
P07195	L-lactate dehydrogenase B chain	LDHB	18.9852256774902	18.5043144226074	18.9901504516602	17.6698760986328	17.274808883667	17.6922035217285	18.2551116943359	18.7301254272461	18.2497367858887	10	10	41,3
P07199	Major centromere autoantigen B	CENPB	15.3515472412109	15.755090713501	15.3538513183594	16.4894981384277	15.6688079833984	15.721155166626	13.714524269104	13.1299962997437	14.2491874694824	4	4	12
P07203	Glutathione peroxidase 1	GPX1	12.7364301681519	13.8367023468018	12.5716733932495	10.9610157012939	12.2954025268555	11.8915147781372	14.0946817398071	14.6812133789063	15.0529251098633	5	5	44,3
P07205	Phosphoglycerate kinase 2	PGK2	15.4717226028442	16.4305858612061	11.4449510574341	13.7834873199463	15.2242279052734	15.0984077453613	18.7265701293945	13.56077003479	16.8467864990234	4	1	14,1
P07237	Protein disulfide-isomerase	P4HB	22.3675842285156	21.9423332214355	21.8767166137695	21.0530967712402	21.0965423583984	21.3017196655273	21.845890045166	22.2370662689209	21.7554130554199	26	26	52,2
P07305;P07305-2	Histone H1.0;Histone H1.0, N-terminally processed	H1F0	16.0701675415039	18.8765907287598	18.866382598877	19.6885318756104	20.7396106719971	21.1966018676758	20.2806205749512	18.7963371276855	20.1677322387695	2	2	10,8
P07332;P07332-3;P07332-2;P07332-4	Tyrosine-protein kinase Fes/Fps	FES	15.0477428436279	14.6503782272339	15.2223777770996	15.2453184127808	14.2935075759888	11.8150091171265	13.7794637680054	13.8913106918335	12.4295244216919	3	2	4,4
P07339	Cathepsin D;Cathepsin D light chain;Cathepsin D heavy chain	CTSD	18.8826713562012	18.8741874694824	18.7273235321045	19.0403308868408	18.6012191772461	18.2682304382324	19.9556427001953	19.1253814697266	19.3179512023926	13	13	43,9
P07355;P07355-2;A6NMY6	Annexin A2;Putative annexin A2-like protein	ANXA2;ANXA2P2	22.625301361084	22.5672073364258	22.4293689727783	22.3411521911621	22.5093746185303	22.7844829559326	23.8526344299316	23.7190971374512	23.7545528411865	32	32	72,9
P07384	Calpain-1 catalytic subunit	CAPN1	16.0265293121338	16.0531978607178	15.5034303665161	16.0798377990723	15.5189380645752	15.2816066741943	17.3166465759277	16.1317539215088	17.3516540527344	15	15	29,4
P07437	Tubulin beta chain	TUBB	20.2022724151611	21.3601970672607	20.7440452575684	19.8469390869141	19.8323249816895	20.7522201538086	21.1869335174561	20.3158531188965	20.528564453125	22	5	67,1
P07585;P07585-2	Decorin	DCN	20.8374824523926	21.310489654541	20.8303909301758	19.810848236084	19.576961517334	20.4719200134277	19.9003219604492	21.4166889190674	19.9295806884766	13	13	54,6
P07602;P07602-2;P07602-3	Prosaposin;Saposin-A;Saposin-B-Val;Saposin-B;Saposin-C;Saposin-D	PSAP	17.5024909973145	15.5815134048462	17.43115234375	17.0030307769775	16.4249038696289	16.3956336975098	15.9454212188721	15.2390394210815	16.7673397064209	7	7	19,3
P07686	Beta-hexosaminidase subunit beta;Beta-hexosaminidase subunit beta chain B;Beta-hexosaminidase subunit beta chain A	HEXB	17.0721435546875	17.1296863555908	16.941349029541	17.4248657226563	16.918270111084	18.1521492004395	18.3594245910645	17.9258804321289	17.0633926391602	10	10	23,7
P07711	Cathepsin L1;Cathepsin L1 heavy chain;Cathepsin L1 light chain	CTSL	19.6686153411865	19.4939708709717	19.59983253479	18.8488349914551	18.2992458343506	17.2096557617188	18.0215129852295	17.7182159423828	18.6357612609863	6	6	26,1
P07737	Profilin-1	PFN1	21.1632823944092	20.6749534606934	21.8007659912109	21.4023532867432	21.4137535095215	20.5293312072754	22.3783283233643	21.5968494415283	22.4497337341309	7	4	73,6
P07741;P07741-2	Adenine phosphoribosyltransferase	APRT	17.1920528411865	17.4143714904785	17.166820526123	15.7978630065918	15.5676612854004	16.3270606994629	15.6969156265259	16.593376159668	17.1350173950195	8	8	67,2
P07814	Bifunctional glutamate/proline--tRNA ligase;Glutamate--tRNA ligase;Proline--tRNA ligase	EPRS	20.9203643798828	20.5269145965576	21.4087524414063	20.6653480529785	20.4798107147217	19.8631820678711	18.7250499725342	19.8605651855469	20.7440032958984	59	59	54,8
P07858	Cathepsin B;Cathepsin B light chain;Cathepsin B heavy chain	CTSB	20.0455112457275	18.7494144439697	19.6201419830322	18.8179454803467	18.0883407592773	18.5481719970703	19.7741470336914	18.4234580993652	19.5320949554443	9	9	39,2
P07900;P07900-2	Heat shock protein HSP 90-alpha	HSP90AA1	19.0160980224609	18.6085052490234	19.5714282989502	19.9875907897949	19.7190208435059	18.4106788635254	15.6701974868774	15.7635021209717	19.2504920959473	25	18	46,2
P07910;P07910-3	Heterogeneous nuclear ribonucleoproteins C1/C2	HNRNPC	16.1740665435791	13.5536623001099	15.1263704299927	17.1144866943359	16.3178329467773	12.7834005355835	11.9170455932617	13.9684190750122	12.5944347381592	8	1	35
P07910-2;P07910-4	Heterogeneous nuclear ribonucleoproteins C1/C2	HNRNPC	21.0450611114502	21.6316986083984	21.5491542816162	22.0718441009521	21.8688068389893	22.8295516967773	20.2728500366211	22.8314113616943	20.8804817199707	8	1	32,1
P07942	Laminin subunit beta-1	LAMB1	19.5982341766357	17.7828140258789	19.3188533782959	19.2422962188721	19.1766223907471	18.2222175598145	15.9092674255371	18.3335494995117	19.3174934387207	22	20	19,9
P07947	Tyrosine-protein kinase Yes	YES1	15.160400390625	15.6716785430908	13.6656112670898	14.2435216903687	14.159010887146	15.790901184082	13.9652528762817	16.5911197662354	14.2749652862549	9	7	26,9
P07951-2;P07951-3	Tropomyosin beta chain	TPM2	21.0718650817871	21.6224517822266	22.4718112945557	20.8617820739746	21.5138092041016	20.7874794006348	23.0754508972168	23.3343276977539	23.5119590759277	15	2	43,7
P07954;P07954-2	Fumarate hydratase, mitochondrial	FH	15.5258464813232	16.0988788604736	15.4357643127441	14.8108139038086	15.2175569534302	15.7502574920654	13.778431892395	16.0045738220215	15.6924953460693	7	7	29,8
P07992;P07992-4;P07992-3;P07992-2	DNA excision repair protein ERCC-1	ERCC1	14.8064880371094	14.1118717193604	14.2942667007446	13.5573110580444	13.2814950942993	13.4978513717651	14.0793170928955	12.8079090118408	12.7983646392822	2	2	11,1
P08047;P08047-3;P08047-2	Transcription factor Sp1	SP1	16.2917175292969	16.9978218078613	14.8983955383301	16.2605533599854	17.5345802307129	17.1791152954102	12.8602523803711	17.1199951171875	15.3971376419067	2	2	6,6
P08123	Collagen alpha-2(I) chain	COL1A2	20.3772048950195	20.2518844604492	21.0197353363037	19.8295783996582	19.5103721618652	19.0795249938965	20.1177253723145	21.2927169799805	21.1700401306152	30	30	37,8
P08133;P08133-2	Annexin A6	ANXA6	19.4479293823242	18.3272972106934	18.9357452392578	18.4326572418213	18.4696083068848	19.1833648681641	20.9460582733154	20.0565414428711	20.4246826171875	27	27	47,8
P08134	Rho-related GTP-binding protein RhoC	RHOC	17.5025367736816	16.3258666992188	16.6687355041504	17.1732864379883	12.0539560317993	17.8471012115479	17.4966831207275	16.7674179077148	16.1441078186035	5	2	39,4
P08195;P08195-3;P08195-2;P08195-4	4F2 cell-surface antigen heavy chain	SLC3A2	17.1610679626465	17.028715133667	17.1710739135742	17.096492767334	16.9619140625	16.6858863830566	13.965202331543	16.2424011230469	16.1540927886963	15	15	31,9
P08237;P08237-3;P08237-2	ATP-dependent 6-phosphofructokinase, muscle type	PFKM	17.6416759490967	17.0837898254395	17.2999420166016	16.3857650756836	16.06005859375	15.0122480392456	18.234432220459	18.7099113464355	18.2880592346191	20	19	42,9
P08238	Heat shock protein HSP 90-beta	HSP90AB1	19.6115074157715	20.056583404541	20.2200965881348	20.5678749084473	20.9875793457031	20.3383140563965	19.7816581726074	19.933780670166	20.6053314208984	26	17	45,4
P08240;P08240-2	Signal recognition particle receptor subunit alpha	SRPR	18.2542495727539	18.9650077819824	18.5804119110107	18.7123432159424	19.2597045898438	19.4903621673584	17.7573318481445	18.7745704650879	18.1762504577637	20	20	47,2
P08243;P08243-2;P08243-3	Asparagine synthetase [glutamine-hydrolyzing]	ASNS	19.5895843505859	19.1341075897217	19.4637451171875	16.807975769043	18.2446193695068	20.7450656890869	12.7729959487915	19.5008163452148	17.4955272674561	3	3	8
P08253;P08253-2;P08253-3	72 kDa type IV collagenase;PEX	MMP2	16.5319900512695	17.3385314941406	16.4136047363281	16.8383846282959	16.7550888061523	17.6671524047852	17.3661422729492	17.5017681121826	16.7704582214355	9	9	22,4
P08294	Extracellular superoxide dismutase [Cu-Zn]	SOD3	14.897608757019	15.5967273712158	12.1666803359985	14.3730201721191	13.2872104644775	15.7102518081665	15.8158569335938	17.0794486999512	15.1171445846558	4	4	21,2
P08311	Cathepsin G	CTSG	13.9075860977173	12.7634401321411	12.5403814315796	14.8094663619995	10.9755725860596	13.822172164917	18.7453918457031	13.0423212051392	15.1673278808594	3	3	16,9
P08397;P08397-2;P08397-4;P08397-3	Porphobilinogen deaminase	HMBS	14.9193305969238	15.307638168335	14.7857313156128	13.5589466094971	13.7148895263672	11.8356466293335	13.5537986755371	13.5061836242676	14.5983428955078	3	3	16,1
P08473	Neprilysin	MME	13.8171863555908	14.3610010147095	12.5860404968262	17.5228233337402	15.9590225219727	16.8109855651855	12.8024854660034	15.9979734420776	12.72873878479	13	13	24,5
P08476	Inhibin beta A chain	INHBA	13.8126783370972	14.6554889678955	13.9447116851807	14.4998989105225	14.2769241333008	14.3107395172119	13.6781578063965	16.5153007507324	14.8837385177612	4	4	12
P08572	Collagen alpha-2(IV) chain;Canstatin	COL4A2	13.1793546676636	14.372992515564	14.8380327224731	17.7607955932617	17.8960876464844	17.9909591674805	15.7510042190552	17.2740669250488	18.0279445648193	10	9	10,8
P08574	Cytochrome c1, heme protein, mitochondrial	CYC1	16.1994705200195	17.7332324981689	17.2024803161621	17.2710342407227	16.7558708190918	16.9715881347656	13.0570774078369	16.1949424743652	16.5795211791992	6	6	26,2
P08579	U2 small nuclear ribonucleoprotein B	SNRPB2	20.6308765411377	21.0704765319824	20.3032150268555	19.8981628417969	19.3268280029297	19.1122894287109	15.3652973175049	17.3839874267578	17.8691558837891	5	4	32
P08603	Complement factor H	CFH	17.6912879943848	16.1227130889893	18.2236709594727	16.9730968475342	18.7436447143555	12.7384929656982	21.3286323547363	16.3512802124023	18.1094875335693	19	18	22,5
P08621;P08621-3;P08621-2	U1 small nuclear ribonucleoprotein 70 kDa	SNRNP70	20.6244583129883	21.2998008728027	20.9981384277344	20.2651081085205	20.4564056396484	21.6810150146484	18.9792919158936	21.0836715698242	19.2331390380859	7	7	17,8
P08648	Integrin alpha-5;Integrin alpha-5 heavy chain;Integrin alpha-5 light chain	ITGA5	17.5760841369629	18.0020427703857	17.650016784668	16.5957469940186	16.761100769043	17.6378936767578	19.0162010192871	19.4604377746582	19.4070129394531	15	15	22,5
P08651-5			19.7099685668945	19.834831237793	19.841423034668	20.4164428710938	19.7736339569092	19.6753387451172	12.3899230957031	13.7417345046997	17.7427291870117	10	1	37,4
P08670	Vimentin	VIM	22.5768775939941	21.0544528961182	22.2530689239502	24.0441665649414	23.6382503509521	23.9723587036133	22.7476482391357	23.1061515808105	24.5166149139404	38	34	62,4
P08708	40S ribosomal protein S17	RPS17	22.1772994995117	23.6917419433594	22.8450622558594	22.4835872650146	22.4701728820801	23.6056632995605	21.3108139038086	22.6641292572021	22.3650932312012	8	8	50,4
P08754	Guanine nucleotide-binding protein G(k) subunit alpha	GNAI3	16.0552062988281	16.8529777526855	14.1060180664063	15.9914379119873	15.7223920822144	17.2618560791016	12.4978017807007	17.5909309387207	15.7869319915771	9	6	34,7
P08758	Annexin A5	ANXA5	20.5724334716797	20.4813785552979	20.8303184509277	19.5500259399414	19.2487392425537	19.7384071350098	21.5242080688477	21.0885372161865	21.1104640960693	16	16	52,5
P08865	40S ribosomal protein SA	RPSA	23.0256958007813	23.7613182067871	23.4647445678711	23.2758102416992	23.2360210418701	23.6092128753662	23.705810546875	23.3393669128418	22.9620208740234	18	18	64,1
P09001	39S ribosomal protein L3, mitochondrial	MRPL3	13.8347673416138	14.4420156478882	13.1042385101318	13.0371866226196	14.0930051803589	11.8092584609985	12.7181549072266	14.6798362731934	13.3919143676758	2	2	9,5
P09012	U1 small nuclear ribonucleoprotein A	SNRPA	21.1792793273926	20.3233032226563	20.9917411804199	21.3775844573975	20.9588470458984	19.7132110595703	18.7539329528809	17.7901821136475	18.1255226135254	7	6	39,4
P09038-2;P09038;P09038-3;P09038-1	Fibroblast growth factor 2	FGF2	13.9652128219604	18.9585437774658	15.1767082214355	17.5146484375	19.2214164733887	20.8042869567871	13.0296468734741	19.5908470153809	17.4139060974121	5	5	42,6
P09110;P09110-2	3-ketoacyl-CoA thiolase, peroxisomal	ACAA1	17.5736961364746	17.7673797607422	17.418493270874	17.1997604370117	17.1952075958252	17.766414642334	17.6135139465332	18.2914505004883	17.9357757568359	13	13	57,3
P09132;P09132-2	Signal recognition particle 19 kDa protein	SRP19	17.8620719909668	19.1402816772461	19.3332366943359	18.6116237640381	19.3042106628418	19.8373413085938	18.3329181671143	18.781608581543	18.4890747070313	4	4	43,8
P09211	Glutathione S-transferase P	GSTP1	19.3759765625	19.2164688110352	19.2323932647705	18.3040046691895	18.2962112426758	18.043083190918	19.7892417907715	18.5390853881836	19.3466377258301	11	11	64,3
P09234	U1 small nuclear ribonucleoprotein C	SNRPC	19.5360069274902	17.4672775268555	19.8832206726074	20.141092300415	19.8284378051758	17.2019996643066	16.6670570373535	16.1689834594727	18.8151111602783	2	2	18,9
P09382	Galectin-1	LGALS1	23.2983818054199	23.7503852844238	23.5593166351318	23.5040073394775	23.3447875976563	23.9196758270264	24.5801773071289	23.7189750671387	23.6888389587402	13	13	80
P09417;P09417-2	Dihydropteridine reductase	QDPR	12.7581377029419	15.5269479751587	14.8856010437012	11.7961263656616	11.2427930831909	12.5264177322388	12.6262989044189	15.5394830703735	11.9162244796753	4	4	27
P09429;B2RPK0	High mobility group protein B1;Putative high mobility group protein B1-like 1	HMGB1;HMGB1P1	17.8626499176025	19.6213912963867	19.4013710021973	18.6167640686035	18.3290195465088	20.123477935791	17.9419765472412	19.184642791748	19.0610542297363	6	5	27,4
P09486	SPARC	SPARC	16.7729606628418	16.9940452575684	16.5298290252686	16.2373046875	15.7175598144531	16.417106628418	18.2833671569824	18.4891357421875	18.7481460571289	11	10	46,9
P09488;P09488-2	Glutathione S-transferase Mu 1	GSTM1	17.2863826751709	16.4155445098877	16.4974346160889	12.375693321228	13.0777168273926	11.870623588562	13.3460903167725	13.0944337844849	12.6506700515747	5	2	26,1
P09493-5			19.7325096130371	19.7307949066162	20.8508739471436	19.5647068023682	20.0381984710693	18.4389533996582	21.4978179931641	21.4547424316406	21.9307594299316	11	1	27,3
P09496-2;P09496-5;P09496;P09496-4;P09496-3	Clathrin light chain A	CLTA	13.7936725616455	15.8304567337036	12.3646249771118	12.7817735671997	17.149528503418	16.3183040618896	16.7120552062988	15.3887910842896	16.2501564025879	3	3	16,5
P09525;P09525-2	Annexin A4	ANXA4	16.1769752502441	13.2631273269653	16.0117111206055	14.4642238616943	13.5148582458496	12.8250980377197	15.9478721618652	13.4346284866333	17.008451461792	9	9	37,3
P09543;P09543-2	2,3-cyclic-nucleotide 3-phosphodiesterase	CNP	16.9858169555664	15.9212818145752	16.832935333252	16.5503215789795	16.3847579956055	15.8678817749023	15.4417448043823	15.3633089065552	16.5347900390625	11	11	35,4
P09601	Heme oxygenase 1	HMOX1	17.7537307739258	19.2014255523682	17.9926834106445	17.8898143768311	18.411226272583	19.0106010437012	17.7536506652832	17.346508026123	16.9437675476074	11	11	56,6
P09619	Platelet-derived growth factor receptor beta	PDGFRB	16.3653144836426	16.3331871032715	15.8352603912354	15.0520801544189	14.5570869445801	13.5296058654785	13.9255981445313	15.3605155944824	15.990385055542	5	5	7,6
P09622;P09622-3;P09622-2	Dihydrolipoyl dehydrogenase, mitochondrial	DLD	16.7307014465332	16.9456634521484	15.9410800933838	16.6323051452637	17.2229766845703	17.2240867614746	13.7976169586182	15.737190246582	16.7499618530273	7	6	27,1
P09651-2;P09651;P09651-3;Q32P51	Heterogeneous nuclear ribonucleoprotein A1;Heterogeneous nuclear ribonucleoprotein A1, N-terminally processed;Heterogeneous nuclear ribonucleoprotein A1-like 2	HNRNPA1;HNRNPA1L2	22.9920272827148	22.9919204711914	23.3775482177734	23.5823268890381	23.7957553863525	23.4195327758789	21.905294418335	21.9818077087402	22.8692398071289	18	17	61,9
P09661	U2 small nuclear ribonucleoprotein A	SNRPA1	18.8908767700195	20.8162117004395	19.9847221374512	20.015230178833	20.3430404663086	21.1490821838379	18.7211418151855	20.0662841796875	18.4204940795898	10	10	48,2
P09871	Complement C1s subcomponent;Complement C1s subcomponent heavy chain;Complement C1s subcomponent light chain	C1S	13.374903678894	13.0951824188232	14.1776790618896	14.2347240447998	14.0323905944824	13.4329032897949	17.7852897644043	12.3176345825195	15.2753610610962	4	4	7,3
P09874	Poly [ADP-ribose] polymerase 1	PARP1	20.2765998840332	20.3200035095215	20.8572082519531	20.4846687316895	20.5315017700195	20.4352645874023	16.274829864502	18.2116050720215	18.7329711914063	41	41	50,3
P09913	Interferon-induced protein with tetratricopeptide repeats 2	IFIT2	13.5763692855835	12.1324033737183	11.2140760421753	13.078896522522	12.9461545944214	13.5008420944214	13.1768312454224	12.7413492202759	10.2334079742432	8	8	27,3
P09914;P09914-2	Interferon-induced protein with tetratricopeptide repeats 1	IFIT1	15.8155059814453	15.7232131958008	15.3628950119019	15.336820602417	15.4970741271973	11.1082077026367	13.7835779190063	16.7680702209473	16.7990036010742	15	15	40
P09936	Ubiquitin carboxyl-terminal hydrolase isozyme L1	UCHL1	17.6771488189697	15.3514518737793	17.3921737670898	14.736349105835	15.2518701553345	14.7112369537354	16.3006610870361	16.980920791626	19.9833679199219	8	8	65,9
P09960;P09960-2;P09960-3;P09960-4	Leukotriene A-4 hydrolase	LTA4H	16.3523368835449	15.2667007446289	15.8714666366577	13.8828601837158	13.1777391433716	12.4346542358398	13.2471714019775	14.2261114120483	16.1751518249512	8	8	21,9
P09972	Fructose-bisphosphate aldolase C	ALDOC	20.9970703125	22.1552276611328	22.1363906860352	19.2253227233887	19.798267364502	17.4658432006836	21.3704357147217	22.8884544372559	21.6518993377686	15	11	61,3
P0C0L4;P0C0L4-2	Complement C4-A;Complement C4 beta chain;Complement C4-A alpha chain;C4a anaphylatoxin;C4b-A;C4d-A;Complement C4 gamma chain	C4A	14.686803817749	14.2197227478027	13.3193302154541	14.2969665527344	13.4938163757324	11.0642042160034	21.0195503234863	13.6784706115723	16.7239036560059	26	1	20,9
Q71UI9;P0C0S5;Q71UI9-4;Q71UI9-2;Q71UI9-3	Histone H2A.V;Histone H2A.Z	H2AFV;H2AFZ	21.058277130127	19.5811004638672	20.7082939147949	21.9684677124023	21.1408596038818	22.2637329101563	21.7890491485596	22.1989231109619	20.0663871765137	6	4	53,9
P0C2W1	F-box/SPRY domain-containing protein 1	FBXO45	14.3881711959839	14.6457147598267	14.1171216964722	14.8632574081421	14.8155040740967	14.9407367706299	12.7207880020142	14.5465793609619	14.0381336212158	2	2	8,7
P0CG12	Chromosome transmission fidelity protein 8 homolog isoform 2	CHTF8	11.2771129608154	11.8754177093506	11.8277397155762	12.740795135498	12.971040725708	12.4695806503296	13.0390348434448	12.894172668457	12.9698324203491	2	2	6,5
P0CG39	POTE ankyrin domain family member J	POTEJ	13.8074111938477	15.120626449585	15.0009346008301	13.4098796844482	14.1842918395996	13.2939767837524	13.0096731185913	13.6838665008545	15.5340261459351	7	1	11,8
P0DI81;P0DI82;P0DI81-3	Trafficking protein particle complex subunit 2;Trafficking protein particle complex subunit 2B	TRAPPC2;TRAPPC2B	16.378059387207	16.6453971862793	15.9343786239624	15.4396858215332	14.9167671203613	15.374361038208	14.7749061584473	15.9277076721191	15.2571506500244	5	4	57,1
P0DMV8;P0DMV9;P0DMV8-2	Heat shock 70 kDa protein 1A;Heat shock 70 kDa protein 1B	HSPA1A;HSPA1B	19.0950469970703	19.4764099121094	18.4417610168457	19.786039352417	20.0878982543945	20.661937713623	19.4537010192871	19.5924263000488	18.3790473937988	22	13	57,6
Q01081;P0DN76;Q01081-2;Q8WU68;Q01081-3;Q8WU68-3;Q8WU68-2	Splicing factor U2AF 35 kDa subunit;Splicing factor U2AF 26 kDa subunit	U2AF1;U2AF1L4	20.7924575805664	20.4286880493164	20.8761138916016	21.1972160339355	21.2248916625977	20.7169342041016	18.2362174987793	19.4361991882324	19.4591217041016	5	5	26,7
P0DOX5;P01857	Ig gamma-1 chain C region	IGHG1	15.6354103088379	16.3239707946777	16.0096340179443	18.0707664489746	16.7132110595703	16.1779804229736	24.5594348907471	16.740837097168	18.1941261291504	10	4	33,6
P0DOX6			11.4955310821533	13.5253810882568	13.1457624435425	13.6275978088379	12.02366065979	15.6273632049561	19.3629722595215	16.1966972351074	13.8247184753418	9	1	17,9
P0DOY3;P0DOY2;P0CF74;A0M8Q6	Ig lambda-6 chain C region;Ig lambda-7 chain C region	IGLC6;IGLC7	17.5901908874512	19.3198051452637	18.1541328430176	20.2469806671143	18.5483169555664	18.4077568054199	24.3137130737305	19.577033996582	20.0719146728516	4	1	54,7
P0DP25;P0DP24;P0DP23			18.760570526123	15.0777740478516	17.9759960174561	18.7485771179199	18.0220985412598	17.4521446228027	20.2722930908203	17.9753303527832	19.5956535339355	9	8	70,5
P0DPB6			16.9316806793213	14.6359806060791	17.1677341461182	16.9443492889404	17.0477256774902	17.2208137512207	13.1242828369141	12.7760000228882	15.4921817779541	3	3	29,3
P10155;P10155-5;P10155-3;P10155-4	60 kDa SS-A/Ro ribonucleoprotein	TROVE2	17.726411819458	18.6031970977783	17.1993255615234	18.2667560577393	18.0106143951416	18.7035484313965	17.5439624786377	18.0517883300781	18.2159156799316	17	17	48,9
P10253	Lysosomal alpha-glucosidase;76 kDa lysosomal alpha-glucosidase;70 kDa lysosomal alpha-glucosidase	GAA	14.7605543136597	15.5502548217773	15.0200510025024	11.5039415359497	13.5888929367065	14.0308485031128	13.2254390716553	14.4217052459717	14.4064083099365	4	4	6
P10301	Ras-related protein R-Ras	RRAS	16.1775379180908	12.7295780181885	15.2184495925903	15.0574417114258	11.9238681793213	12.3973188400269	16.1333160400391	14.0585689544678	17.5100517272949	5	4	32,1
P10321;P10321-2	HLA class I histocompatibility antigen, Cw-7 alpha chain	HLA-C	14.9350728988647	15.8677825927734	14.3848819732666	16.5634536743164	16.6485633850098	17.4874725341797	18.4438095092773	17.6864204406738	17.4930763244629	5	2	19,1
P10515	Dihydrolipoyllysine-residue acetyltransferase component of pyruvate dehydrogenase complex, mitochondrial	DLAT	16.6060180664063	11.8263130187988	16.7918586730957	11.4822149276733	12.8384819030762	14.428240776062	15.0075531005859	13.8296756744385	13.3959083557129	2	2	4
P10523	S-arrestin	SAG	16.3330154418945	19.2543048858643	16.6819515228271	15.6599397659302	18.0789585113525	17.4882488250732	14.0383863449097	12.3844861984253	12.7559976577759	2	1	4,2
P10588	Nuclear receptor subfamily 2 group F member 6	NR2F6	15.6180124282837	16.4849319458008	14.1217441558838	14.4728536605835	15.0440101623535	16.6456298828125	13.5909461975098	13.0953540802002	12.5239896774292	4	3	12,6
P10589	COUP transcription factor 1	NR2F1	15.9025440216064	17.5961265563965	16.0825901031494	16.1963043212891	16.1872329711914	17.0304298400879	12.524582862854	16.4702301025391	14.771143913269	6	2	16,3
P10599;P10599-2	Thioredoxin	TXN	19.2332534790039	18.7592010498047	19.0767860412598	18.4570999145508	17.8057174682617	17.1694469451904	19.1665554046631	18.0497188568115	19.484691619873	7	7	55,2
P10606	Cytochrome c oxidase subunit 5B, mitochondrial	COX5B	18.5417327880859	18.2743949890137	17.3293228149414	16.0989246368408	15.8802528381348	17.0007476806641	18.0086059570313	16.7629203796387	14.4475355148315	4	4	34,1
P10619;P10619-2	Lysosomal protective protein;Lysosomal protective protein 32 kDa chain;Lysosomal protective protein 20 kDa chain	CTSA	17.9270286560059	16.9878120422363	17.7902946472168	18.0373344421387	17.3110008239746	17.8700904846191	16.0654964447021	17.4250164031982	17.7590942382813	8	8	25
P10620;P10620-2	Microsomal glutathione S-transferase 1	MGST1	17.0449180603027	19.0043182373047	17.9261779785156	16.6138343811035	17.8324737548828	18.0558433532715	20.5078468322754	19.7713737487793	18.4099235534668	6	5	43,9
P10644;P10644-2	cAMP-dependent protein kinase type I-alpha regulatory subunit;cAMP-dependent protein kinase type I-alpha regulatory subunit, N-terminally processed	PRKAR1A	17.9710006713867	17.3556251525879	17.9860458374023	17.1254425048828	16.3034782409668	16.4838523864746	17.7463417053223	18.0069236755371	18.4590797424316	8	8	32
P10646;P10646-2	Tissue factor pathway inhibitor	TFPI	17.9027900695801	18.7256278991699	18.3178749084473	16.544132232666	15.7680625915527	17.189733505249	13.2745361328125	17.7898597717285	16.4107933044434	6	6	27,6
P10768	S-formylglutathione hydrolase	ESD	18.6145610809326	17.7192993164063	18.6018943786621	17.0950584411621	16.6641807556152	16.5458908081055	15.8817987442017	17.3881549835205	18.7636566162109	8	8	56,7
P10809	60 kDa heat shock protein, mitochondrial	HSPD1	18.9921951293945	19.2098350524902	18.6329078674316	19.2707233428955	19.2539024353027	20.0981674194336	18.1860847473145	18.3979415893555	18.5461959838867	21	21	49,7
P10909;P10909-4;P10909-6;P10909-5;P10909-2;P10909-3	Clusterin;Clusterin beta chain;Clusterin alpha chain	CLU	12.0073280334473	11.8423652648926	14.7190141677856	15.4920377731323	15.6381816864014	13.0459470748901	20.2210350036621	14.7894229888916	16.3109970092773	6	6	15,6
P11021	78 kDa glucose-regulated protein	HSPA5	20.6980438232422	21.1589584350586	20.4734573364258	20.5764980316162	20.9187297821045	21.2151222229004	21.6777629852295	20.8867664337158	21.0989418029785	25	24	46,3
P11047	Laminin subunit gamma-1	LAMC1	18.3471183776855	18.325138092041	18.3665237426758	18.4010124206543	18.1071033477783	18.0626697540283	17.6895713806152	18.8694725036621	18.2572708129883	18	17	14,7
P11137-4	Microtubule-associated protein 2	MAP2	16.5654411315918	17.4602355957031	16.2743873596191	15.1839933395386	15.3976583480835	16.8341884613037	16.1923694610596	17.1673545837402	14.6540107727051	6	1	21,6
P11142;P11142-2	Heat shock cognate 71 kDa protein	HSPA8	21.8923187255859	21.9127426147461	21.7799606323242	22.2744293212891	22.295223236084	22.7226047515869	21.848949432373	21.4022216796875	21.8654479980469	31	22	61,3
P11166	Solute carrier family 2, facilitated glucose transporter member 1	SLC2A1	16.4033203125	17.0907173156738	16.1620292663574	16.3296012878418	16.0237121582031	17.4997406005859	14.1051607131958	16.5757522583008	14.5235509872437	4	4	9,3
P11172;P11172-2;P11172-3	Uridine 5-monophosphate synthase;Orotate phosphoribosyltransferase;Orotidine 5-phosphate decarboxylase	UMPS	12.1791114807129	13.6491441726685	12.3166751861572	11.2747573852539	12.2524070739746	12.7551174163818	14.1772089004517	14.074559211731	13.8241634368896	2	2	6,7
P11177;P11177-2;P11177-3	Pyruvate dehydrogenase E1 component subunit beta, mitochondrial	PDHB	16.7179374694824	15.7724952697754	16.451244354248	16.6822071075439	16.7214241027832	17.045431137085	16.9576454162598	17.4439373016357	17.6185722351074	5	5	23,1
P11182	Lipoamide acyltransferase component of branched-chain alpha-keto acid dehydrogenase complex, mitochondrial	DBT	18.2492218017578	17.8211975097656	17.8450736999512	18.6041126251221	18.7115421295166	18.5578804016113	16.3711471557617	19.185209274292	18.5916557312012	11	11	40,5
P11216	Glycogen phosphorylase, brain form	PYGB	15.9903297424316	15.2600593566895	15.6569118499756	14.6776866912842	14.532075881958	11.4746675491333	14.0009708404541	15.3827714920044	17.2627296447754	20	14	33,1
P11233	Ras-related protein Ral-A	RALA	17.2162799835205	17.109245300293	17.8434181213379	17.251522064209	17.911018371582	17.198787689209	17.5879383087158	18.0739822387695	18.0818748474121	5	2	38,3
P11234;P11234-2;P11234-3	Ras-related protein Ral-B	RALB	14.1249961853027	13.4500436782837	13.6599960327148	12.9610595703125	12.3782949447632	13.6881847381592	12.7444410324097	14.0160255432129	13.5983228683472	4	1	32
P11274;P11274-2	Breakpoint cluster region protein	BCR	15.5685596466064	15.6176586151123	14.8075256347656	14.3829050064087	13.6061735153198	16.5947914123535	16.6825141906738	17.5645141601563	15.327597618103	9	9	10,3
P11279;P11279-2	Lysosome-associated membrane glycoprotein 1	LAMP1	14.0515489578247	14.3196725845337	14.2961988449097	12.4350738525391	12.5551996231079	15.8201847076416	18.3264083862305	17.3490104675293	16.3233337402344	5	5	10,8
P11310;P11310-2	Medium-chain specific acyl-CoA dehydrogenase, mitochondrial	ACADM	15.952184677124	13.9256963729858	14.8358449935913	15.0790338516235	14.3815307617188	12.8150625228882	17.0487289428711	12.5253171920776	14.9001302719116	3	3	13,8
P11387	DNA topoisomerase 1	TOP1	20.4278163909912	21.2216968536377	21.010763168335	20.8976631164551	21.6195030212402	21.8887405395508	19.5424385070801	20.2201843261719	20.1023387908936	26	26	34,1
P11388;P11388-2;P11388-3;P11388-4	DNA topoisomerase 2-alpha	TOP2A	18.318208694458	18.7255420684814	18.6954383850098	19.697265625	19.5390663146973	19.5521068572998	10.9431295394897	13.6567974090576	11.1813087463379	41	32	37
P11413;P11413-3;P11413-2	Glucose-6-phosphate 1-dehydrogenase	G6PD	18.8565444946289	18.741771697998	18.4658660888672	17.8024711608887	16.9859867095947	17.4243602752686	17.8956489562988	18.0653610229492	18.1678524017334	18	18	42,5
P11441	Ubiquitin-like protein 4A	UBL4A	14.4990358352661	12.6822175979614	12.1397190093994	14.9672260284424	15.0496559143066	12.9545707702637	13.3203754425049	13.040599822998	12.4747753143311	2	2	16,6
P11532;P11532-4;P11532-11;P11532-3;P11532-2	Dystrophin	DMD	16.9020156860352	17.0326461791992	17.4989948272705	13.2838363647461	12.8828144073486	13.2923212051392	13.0845756530762	17.1348514556885	17.2895641326904	32	21	12,9
P11532-16;P11532-15;P11532-14	Dystrophin	DMD	14.3927183151245	13.0871248245239	13.250804901123	12.5400953292847	12.4983167648315	12.2350988388062	14.9223833084106	12.350775718689	12.8267679214478	11	1	15,4
P11586	C-1-tetrahydrofolate synthase, cytoplasmic;Methylenetetrahydrofolate dehydrogenase;Methenyltetrahydrofolate cyclohydrolase;Formyltetrahydrofolate synthetase;C-1-tetrahydrofolate synthase, cytoplasmic, N-terminally processed	MTHFD1	20.7295265197754	21.4609680175781	21.3926162719727	20.870231628418	20.9682312011719	21.2398147583008	20.3191928863525	21.0841083526611	20.473991394043	37	37	63,7
P11717	Cation-independent mannose-6-phosphate receptor	IGF2R	18.0381298065186	18.063793182373	17.3311004638672	18.019157409668	18.0634727478027	18.6175708770752	17.0235767364502	17.8405361175537	17.2677955627441	36	36	22,5
P11766	Alcohol dehydrogenase class-3	ADH5	15.0994453430176	15.996488571167	15.9570045471191	14.9277172088623	15.7613010406494	13.9555587768555	16.9357528686523	15.63694190979	17.0326499938965	4	4	20,1
P11802;P11802-2	Cyclin-dependent kinase 4	CDK4	13.0702924728394	13.2816905975342	12.7063312530518	12.54651927948	12.5959253311157	14.7096385955811	13.3916540145874	12.0254068374634	12.4273405075073	3	2	12,5
P11908;P11908-2	Ribose-phosphate pyrophosphokinase 2	PRPS2	15.0417747497559	13.1984767913818	15.5560178756714	14.1447048187256	13.5629806518555	12.7434406280518	12.7485399246216	15.8927993774414	17.5729293823242	12	4	50
P11940;P11940-2	Polyadenylate-binding protein 1	PABPC1	21.3195247650146	22.1326599121094	21.7413730621338	21.7509937286377	21.8844890594482	22.8593292236328	21.5187473297119	22.0126972198486	20.974006652832	23	13	45,8
P12004	Proliferating cell nuclear antigen	PCNA	18.2556800842285	18.6910362243652	18.4667510986328	18.620304107666	18.6905097961426	18.9391841888428	12.6906995773315	13.7881689071655	13.8267021179199	5	5	30,3
P12081;P12081-4;P12081-3;P12081-2	Histidine--tRNA ligase, cytoplasmic	HARS	19.1756629943848	18.086669921875	19.0646114349365	18.1490516662598	18.1369171142578	18.3908805847168	19.3351039886475	19.129150390625	19.1307640075684	17	13	46,8
P12107;P12107-2;P12107-4;P12107-3	Collagen alpha-1(XI) chain	COL11A1	15.0841064453125	13.0956010818481	14.6515560150146	14.0377941131592	14.2293930053711	15.3159275054932	13.197585105896	17.4047985076904	16.0236186981201	10	10	8,4
P12109	Collagen alpha-1(VI) chain	COL6A1	20.0640277862549	19.6508293151855	20.3458728790283	21.017993927002	20.8512001037598	20.5548324584961	19.6110725402832	20.7307319641113	20.869800567627	33	33	48,7
P12110;P12110-3	Collagen alpha-2(VI) chain	COL6A2	20.338508605957	19.691349029541	20.3803215026855	21.2912292480469	21.1105899810791	21.0238819122314	20.9202423095703	21.7774467468262	20.9665107727051	22	4	34
P12110-2	Collagen alpha-2(VI) chain	COL6A2	12.5300693511963	13.5928964614868	13.9937343597412	16.1350250244141	15.3718032836914	15.8913564682007	14.6537494659424	13.5134782791138	14.3060264587402	21	3	35,3
P12111;P12111-2;P12111-4;P12111-5	Collagen alpha-3(VI) chain	COL6A3	21.1692428588867	21.4282493591309	21.4518928527832	21.9177951812744	21.8618183135986	22.1255550384521	21.1095390319824	21.8818912506104	21.6513004302979	121	121	53,1
P12235	ADP/ATP translocase 1	SLC25A4	16.7297782897949	16.6663761138916	16.111156463623	14.864709854126	15.3374404907227	17.142240524292	18.0358562469482	17.6474418640137	16.5098342895508	14	5	43
P12236	ADP/ATP translocase 3;ADP/ATP translocase 3, N-terminally processed	SLC25A6	20.3701400756836	21.2467613220215	20.5790042877197	20.2492504119873	20.6294250488281	21.6672306060791	21.3850631713867	21.4440956115723	20.3958702087402	18	6	50,7
P12268	Inosine-5-monophosphate dehydrogenase 2	IMPDH2	18.6775226593018	18.7058029174805	18.3051109313965	18.1154384613037	17.8337631225586	17.7954349517822	17.6163463592529	18.3319530487061	17.7368831634521	15	15	49,8
P12270	Nucleoprotein TPR	TPR	20.7875442504883	20.0039329528809	21.0719833374023	20.97216796875	21.0111770629883	20.1147079467773	15.3101778030396	17.4173488616943	18.5625877380371	53	52	28,2
P12273	Prolactin-inducible protein	PIP	16.0727577209473	19.232213973999	17.3517913818359	18.4680862426758	17.7253341674805	18.2643737792969	22.4895439147949	19.1072959899902	20.3265113830566	7	7	56,2
P12277	Creatine kinase B-type	CKB	16.6681537628174	13.0569610595703	16.244312286377	16.3233852386475	15.3765907287598	15.3220272064209	17.4641456604004	16.0881118774414	18.2710132598877	10	10	39,6
P12755	Ski oncogene	SKI	12.6963491439819	13.4820308685303	12.2404041290283	14.4614067077637	15.1202430725098	14.4098892211914	12.0467433929443	12.9971189498901	12.1131992340088	3	3	7,3
P12814	Alpha-actinin-1	ACTN1	19.4572505950928	17.9450664520264	19.4494190216064	19.551513671875	20.3276615142822	17.9784851074219	14.5911483764648	19.2352733612061	20.9988536834717	63	1	77,7
P12814-3;P12814-2;P12814-4	Alpha-actinin-1	ACTN1	24.3726100921631	23.950798034668	24.1212348937988	24.072774887085	24.1760368347168	23.8724250793457	23.8416271209717	24.6718006134033	24.5547695159912	64	2	76,4
P12882	Myosin-1	MYH1	12.6568660736084	12.0817356109619	12.18616771698	10.9376201629639	11.933277130127	12.0954914093018	14.3494968414307	13.4879274368286	10.3506631851196	44	4	22,9
P12955;P12955-3;P12955-2	Xaa-Pro dipeptidase	PEPD	15.7712211608887	15.9168529510498	15.306116104126	13.4626359939575	14.9012441635132	15.2959127426147	13.8387460708618	14.0236387252808	15.5260553359985	5	5	18,1
P12956;P12956-2	X-ray repair cross-complementing protein 6	XRCC6	22.3183670043945	22.1462593078613	22.4668655395508	22.4524517059326	22.276424407959	22.3295669555664	20.7219696044922	21.070613861084	21.2690010070801	43	43	60,4
P13010	X-ray repair cross-complementing protein 5	XRCC5	21.9204750061035	21.8436946868896	22.1156959533691	22.2708683013916	22.3114051818848	21.8048210144043	19.931022644043	21.1466369628906	21.1800174713135	39	38	66,1
P13056;P13056-2;P13056-3	Nuclear receptor subfamily 2 group C member 1	NR2C1	14.017240524292	13.922137260437	13.5103845596313	14.6826610565186	14.6872119903564	13.6867942810059	13.8003396987915	12.4319639205933	12.3297748565674	2	2	8,3
P13073	Cytochrome c oxidase subunit 4 isoform 1, mitochondrial	COX4I1	14.3094053268433	13.5642690658569	13.9480018615723	13.5679559707642	12.9836673736572	12.0306386947632	13.525218963623	13.0133752822876	15.7969093322754	4	4	27,2
P13473;P13473-2;P13473-3	Lysosome-associated membrane glycoprotein 2	LAMP2	16.4531707763672	17.1890544891357	16.5412158966064	16.1290626525879	16.1963233947754	17.3026657104492	17.8530921936035	17.6500701904297	16.8451442718506	4	4	11,5
P13489	Ribonuclease inhibitor	RNH1	18.2204246520996	18.6748390197754	18.4374504089355	17.9660530090332	18.0637302398682	18.421895980835	18.5634479522705	18.9117546081543	19.3522167205811	17	17	68,5
P13497;P13497-5;P13497-2;P13497-6;P13497-3;P13497-4	Bone morphogenetic protein 1	BMP1	12.5337266921997	12.467357635498	12.7277984619141	15.3335914611816	15.196551322937	13.4437837600708	12.9150457382202	13.2438745498657	14.8703651428223	2	2	2,9
P13533;P12883	Myosin-6;Myosin-7	MYH6;MYH7	17.7120475769043	17.6732597351074	18.4789199829102	17.8430786132813	17.1397705078125	17.8401508331299	12.5048265457153	19.0455360412598	17.9176864624023	13	5	4,6
P13611;P13611-2;P13611-5;P13611-4;P13611-3	Versican core protein	VCAN	15.0244274139404	16.0681896209717	15.8387870788574	15.9635581970215	15.6417942047119	17.1700229644775	17.6835403442383	18.2677459716797	16.4647178649902	6	6	2,8
P13612	Integrin alpha-4	ITGA4	14.600248336792	14.9773454666138	14.6483306884766	13.8417043685913	13.0360908508301	13.0729541778564	12.2595357894897	12.0741004943848	11.1786851882935	6	6	9,9
P13639	Elongation factor 2	EEF2	21.9620056152344	21.9792785644531	22.0034980773926	21.5328521728516	21.8023986816406	21.2661552429199	20.7922592163086	20.6780548095703	21.4223575592041	45	43	63,4
P13667	Protein disulfide-isomerase A4	PDIA4	17.3936939239502	17.0965061187744	16.9675598144531	17.1786060333252	17.3226909637451	17.07785987854	17.3539009094238	16.9527988433838	17.8602733612061	13	13	25,3
P13674;P13674-2;P13674-3	Prolyl 4-hydroxylase subunit alpha-1	P4HA1	20.9125175476074	19.8310527801514	20.5021133422852	19.6256675720215	19.5021858215332	18.5215225219727	19.5569362640381	18.9242916107178	20.2325439453125	22	22	54,3
P13693;P13693-2	Translationally-controlled tumor protein	TPT1	18.8654880523682	18.1424369812012	19.5693264007568	18.9812660217285	19.5716018676758	16.9193153381348	15.4117889404297	17.0259132385254	19.7786293029785	8	8	48,3
P13716;P13716-2	Delta-aminolevulinic acid dehydratase	ALAD	14.5464344024658	13.5264930725098	13.784104347229	11.7342290878296	13.1704454421997	13.3160219192505	12.4802379608154	13.3239250183105	13.2014255523682	2	2	8,5
P13726;P13726-2	Tissue factor	F3	16.9714546203613	17.5667877197266	16.4945735931396	12.6827907562256	13.1158742904663	12.1583690643311	12.2498216629028	17.6776390075684	16.6623420715332	3	3	16,3
P13796	Plastin-2	LCP1	12.1583576202393	11.0606956481934	11.9511222839355	12.8991298675537	11.3030700683594	13.5316677093506	12.9371156692505	13.5991239547729	11.6765937805176	8	2	13,4
P13797;P13797-2;P13797-3	Plastin-3	PLS3	21.6925506591797	20.9137153625488	21.1718215942383	20.6008014678955	20.5465087890625	20.5073146820068	21.5306739807129	21.1838493347168	21.1337547302246	36	30	67,9
P13804;P13804-2	Electron transfer flavoprotein subunit alpha, mitochondrial	ETFA	15.6972370147705	16.3183116912842	15.841721534729	15.6273708343506	15.5821619033813	16.7099456787109	17.0882778167725	14.5294075012207	17.2422752380371	8	8	42
P13861;P13861-2	cAMP-dependent protein kinase type II-alpha regulatory subunit	PRKAR2A	17.6276912689209	18.2453804016113	17.059440612793	17.0787258148193	16.9982719421387	17.714225769043	15.6695957183838	17.09202003479	16.9524307250977	11	9	39,6
P13984	General transcription factor IIF subunit 2	GTF2F2	18.2333869934082	17.5577278137207	18.1497039794922	18.8205661773682	18.2779903411865	18.4351119995117	16.312614440918	17.3311309814453	17.2229843139648	9	9	50,6
P13987-2;P13987	CD59 glycoprotein	CD59	19.5482559204102	13.3946704864502	19.1854591369629	19.4776630401611	12.3873519897461	13.5193481445313	13.2294912338257	14.4294080734253	18.8019924163818	4	4	43,8
P13995;P13995-2	Bifunctional methylenetetrahydrofolate dehydrogenase/cyclohydrolase, mitochondrial;NAD-dependent methylenetetrahydrofolate dehydrogenase;Methenyltetrahydrofolate cyclohydrolase	MTHFD2	18.2851257324219	18.4162044525146	18.6853866577148	17.7530727386475	17.6104698181152	16.3035850524902	12.1570892333984	12.2074480056763	15.6525373458862	6	6	28,3
P14174	Macrophage migration inhibitory factor	MIF	18.1209774017334	19.7290496826172	19.0842266082764	17.8301467895508	17.5554790496826	18.3869438171387	19.6622581481934	18.8424339294434	18.9594230651855	3	3	35,7
P14210;P14210-3	Hepatocyte growth factor;Hepatocyte growth factor alpha chain;Hepatocyte growth factor beta chain	HGF	19.1001243591309	17.8556232452393	18.8829154968262	18.1611480712891	17.7095222473145	16.9680366516113	15.3571453094482	17.2895355224609	17.605884552002	22	22	41,3
P14314;P14314-2	Glucosidase 2 subunit beta	PRKCSH	17.1269454956055	15.7756099700928	16.865608215332	16.5717506408691	16.0652923583984	12.6464738845825	16.5157775878906	12.4157810211182	17.6037673950195	7	7	17,4
P14384	Carboxypeptidase M	CPM	14.7473392486572	16.3667011260986	14.1940937042236	13.2947645187378	12.1253881454468	14.3656053543091	13.1173133850098	14.6982707977295	13.7712106704712	2	2	6,3
P14406	Cytochrome c oxidase subunit 7A2, mitochondrial	COX7A2	17.3267230987549	18.0247840881348	17.036693572998	15.1422309875488	15.1520071029663	15.1330213546753	16.1695442199707	15.8766279220581	15.9924068450928	3	3	56,6
P14543;P14543-2	Nidogen-1	NID1	12.7324857711792	14.2894763946533	13.1707401275635	12.8816404342651	12.8862819671631	13.5680751800537	12.896336555481	12.9725961685181	12.5019063949585	5	4	5,8
P14550	Alcohol dehydrogenase [NADP(+)]	AKR1A1	16.466236114502	16.8523349761963	16.1538162231445	15.0622987747192	14.8663129806519	15.8779573440552	15.9135675430298	16.6285629272461	15.3640975952148	4	4	14,8
P14618;P14618-3	Pyruvate kinase PKM	PKM	21.2169857025146	20.69580078125	20.9054260253906	20.3383674621582	20.5300559997559	20.1400527954102	21.9368095397949	21.0236358642578	22.1231498718262	31	4	69,5
P14618-2	Pyruvate kinase PKM	PKM	12.8814096450806	15.4125032424927	11.9211530685425	12.0333080291748	12.4277563095093	12.21803855896	17.3322143554688	17.1256847381592	15.1486682891846	29	2	64
P14625	Endoplasmin	HSP90B1	20.6324043273926	19.9717903137207	20.2219390869141	19.9888610839844	20.1680698394775	20.4844074249268	19.2996807098389	19.829065322876	19.9657135009766	27	25	42
P14635;P14635-2	G2/mitotic-specific cyclin-B1	CCNB1	15.4200105667114	16.4085083007813	15.6628341674805	16.9022216796875	16.8612365722656	17.5733699798584	12.0005493164063	13.1136627197266	12.9935064315796	4	4	16,2
P14649	Myosin light chain 6B	MYL6B	11.744833946228	12.979061126709	14.0380620956421	15.3485813140869	15.2043609619141	15.1823081970215	13.4804935455322	13.4261856079102	15.11403465271	4	2	25,5
P14678;P63162;P14678-2;P14678-3;P63162-2	Small nuclear ribonucleoprotein-associated proteins B and B;Small nuclear ribonucleoprotein-associated protein N	SNRPB;SNRPN	17.9511451721191	19.2307224273682	19.1934776306152	18.4824676513672	18.5996551513672	21.1805572509766	20.222484588623	20.8801803588867	17.4820404052734	6	6	21,7
P14735;P14735-2	Insulin-degrading enzyme	IDE	11.9326324462891	15.0034303665161	13.00559425354	12.7291746139526	13.44580078125	14.3101863861084	17.5829391479492	15.0728588104248	13.6867027282715	4	4	4,5
P14854	Cytochrome c oxidase subunit 6B1	COX6B1	18.444091796875	15.4777631759644	17.3465843200684	16.7802200317383	16.3288345336914	13.0414371490479	11.3142862319946	12.9659061431885	17.6719284057617	3	3	47,7
P14859-2;P14859;P14859-5;P14859-4;P14859-3;P14859-6	POU domain, class 2, transcription factor 1	POU2F1	13.918966293335	13.9072895050049	13.9237957000732	15.3090677261353	15.2727870941162	15.4786939620972	12.4637260437012	13.1929807662964	15.8936100006104	3	2	5,8
P14866;P14866-2	Heterogeneous nuclear ribonucleoprotein L	HNRNPL	22.928466796875	21.9796371459961	22.7452430725098	23.1421127319336	22.9441108703613	22.474967956543	20.8309135437012	21.2724113464355	22.2102012634277	19	19	59,9
P14868;P14868-2	Aspartate--tRNA ligase, cytoplasmic	DARS	18.7833137512207	20.6102333068848	20.0091819763184	18.9417533874512	18.9267883300781	20.0680809020996	20.4903373718262	20.3944854736328	19.6479988098145	21	21	49,5
P14923	Junction plakoglobin	JUP	18.4205093383789	18.0925254821777	18.2440338134766	18.4311332702637	18.6587028503418	17.8191795349121	21.456787109375	19.0769729614258	18.9535522460938	31	27	59,3
P14927;P14927-2	Cytochrome b-c1 complex subunit 7	UQCRB	13.0405874252319	12.1284103393555	14.658992767334	15.5342197418213	16.9935493469238	16.211109161377	16.4199104309082	16.2270565032959	16.0551834106445	3	3	27
P15121	Aldose reductase	AKR1B1	16.2556648254395	13.3426694869995	15.423321723938	14.7439193725586	12.9956474304199	12.9612112045288	13.8225269317627	12.8582792282104	15.3675956726074	7	7	29,4
P15144	Aminopeptidase N	ANPEP	18.8399467468262	18.4082679748535	17.705207824707	18.7958602905273	18.3536720275879	19.3544960021973	18.7381896972656	20.2477111816406	19.8418731689453	28	28	36,4
P15170-3;P15170-2;P15170	Eukaryotic peptide chain release factor GTP-binding subunit ERF3A	GSPT1	16.9701099395752	17.1038227081299	15.9472007751465	14.6532611846924	15.0292873382568	15.0210237503052	12.6492490768433	13.3927364349365	16.2342739105225	9	9	20,3
P15289-2;P15289	Arylsulfatase A;Arylsulfatase A component B;Arylsulfatase A component C	ARSA	14.8154335021973	15.4541206359863	14.952561378479	14.2614555358887	14.1744575500488	15.373703956604	12.1557731628418	13.2918853759766	15.8567657470703	3	3	11,1
P15291;P15291-2	Beta-1,4-galactosyltransferase 1;Lactose synthase A protein;N-acetyllactosamine synthase;Beta-N-acetylglucosaminylglycopeptide beta-1,4-galactosyltransferase;Beta-N-acetylglucosaminyl-glycolipid beta-1,4-galactosyltransferase;Processed beta-1,4-galactosyltransferase 1	B4GALT1	15.1906719207764	14.1246061325073	14.8224468231201	13.4356698989868	12.33336353302	15.2450695037842	13.4068393707275	14.0787439346313	12.5070676803589	3	3	9,8
P15311	Ezrin	EZR	19.2552356719971	18.3702049255371	19.0474243164063	19.7634735107422	19.9720726013184	19.7143020629883	18.1033878326416	19.0242805480957	19.0794811248779	18	11	37,4
P15336-5;P15336;P15336-7;P15336-4;P15336-3	Cyclic AMP-dependent transcription factor ATF-2	ATF2	14.1431369781494	15.5072574615479	13.8285160064697	13.8444118499756	15.1636695861816	14.936131477356	13.5077953338623	12.6679401397705	11.9817276000977	4	3	10,5
P15407-2;P15407	Fos-related antigen 1	FOSL1	21.6752986907959	12.0734262466431	21.2113971710205	21.8000411987305	20.6698951721191	20.1009788513184	13.4142189025879	13.0455169677734	17.9711284637451	2	2	27,8
P15502;P15502-13;P15502-2;P15502-1;P15502-4;P15502-10;P15502-9;P15502-7;P15502-6;P15502-12;P15502-5;P15502-8;P15502-11	Elastin	ELN	18.5407829284668	20.1293697357178	20.1249198913574	16.0423431396484	13.898286819458	14.6796760559082	14.7356090545654	19.4826431274414	18.2009429931641	9	9	29,4
P15559;P15559-2;P15559-3	NAD(P)H dehydrogenase [quinone] 1	NQO1	15.6431980133057	16.6229152679443	17.7365894317627	17.5855026245117	18.1342449188232	16.0459461212158	11.7938547134399	12.8214454650879	17.4957942962646	8	8	28,5
P15586;P15586-2	N-acetylglucosamine-6-sulfatase	GNS	16.3644523620605	16.606014251709	15.7575902938843	16.3968734741211	15.7706823348999	16.7156581878662	13.633620262146	16.1898441314697	16.5400810241699	7	7	20,7
P15848;P15848-2	Arylsulfatase B	ARSB	14.1298370361328	15.0272541046143	12.9725780487061	10.4523372650146	11.7869443893433	14.3188877105713	15.3692569732666	13.1597967147827	14.8499565124512	10	9	25,9
P15880	40S ribosomal protein S2	RPS2	22.921314239502	23.1283302307129	23.176383972168	22.7445869445801	22.9180850982666	23.3788146972656	21.7759037017822	21.9792575836182	21.9521579742432	12	12	43
P15923-2;P15923;P15923-3	Transcription factor E2-alpha	TCF3	12.7209072113037	13.9014329910278	11.9672260284424	13.2540369033813	13.5230808258057	13.84543800354	13.0587844848633	14.2057771682739	13.3806819915771	3	3	9,4
P15924;P15924-3;P15924-2	Desmoplakin	DSP	18.3945636749268	18.1599578857422	18.2027778625488	18.7189998626709	19.0609855651855	17.8871765136719	22.1860733032227	19.4481201171875	19.6145668029785	54	54	24,9
P15927;P15927-2;P15927-3	Replication protein A 32 kDa subunit	RPA2	16.3170757293701	16.6662216186523	16.4840183258057	17.0124187469482	16.7100658416748	15.5481481552124	14.1507453918457	13.1244602203369	14.090799331665	4	4	29,3
P16070;P16070-12;P16070-5;P16070-7;P16070-3;P16070-4;P16070-6;P16070-17;P16070-8;P16070-16;P16070-10;P16070-11;P16070-13;P16070-14;P16070-18;P16070-9;P16070-15	CD44 antigen	CD44	20.710485458374	22.0263862609863	21.0036468505859	20.4281883239746	20.447883605957	21.7115821838379	20.6696319580078	22.2496452331543	21.1328735351563	6	6	12,1
P16104;Q8IUE6;Q96QV6	Histone H2AX;Histone H2A type 2-B;Histone H2A type 1-A	H2AFX;HIST2H2AB;HIST1H2AA	18.15966796875	17.910831451416	17.7747936248779	19.248327255249	18.1083793640137	19.148645401001	13.3282251358032	17.6791801452637	15.7249507904053	4	1	47,6
P16152;P16152-2	Carbonyl reductase [NADPH] 1	CBR1	16.6644973754883	17.9590015411377	17.5480327606201	15.0954551696777	15.7573413848877	17.6110229492188	17.9597473144531	17.6827068328857	17.5658950805664	11	9	52
P16219	Short-chain specific acyl-CoA dehydrogenase, mitochondrial	ACADS	13.6886863708496	13.6694383621216	13.5035305023193	13.3567981719971	11.584020614624	12.9664869308472	13.9122047424316	12.684009552002	12.8481254577637	3	3	15,8
P16220;P16220-2;P16220-3;Q03060-8;Q03060-6;Q03060-23;Q03060-9;Q03060-24;Q03060-32;Q03060-26;Q03060-21;Q03060-31	Cyclic AMP-responsive element-binding protein 1	CREB1	14.4149284362793	16.0889759063721	15.7567911148071	15.9318981170654	13.5786905288696	18.0462036132813	16.7224006652832	16.8567161560059	13.0143690109253	4	3	17,3
P16234;P16234-3	Platelet-derived growth factor receptor alpha	PDGFRA	18.5405693054199	18.9196548461914	17.3803596496582	17.0463256835938	15.8422517776489	17.5684089660645	12.9295015335083	17.4321193695068	18.1097412109375	8	8	12,8
P16278;P16278-3;P16278-2	Beta-galactosidase	GLB1	16.1470012664795	17.2561645507813	16.0621719360352	15.9085111618042	16.6494140625	17.8461265563965	15.9466753005981	17.5394897460938	16.9609756469727	11	10	25
P16298;P16298-2;P16298-3;P16298-4	Serine/threonine-protein phosphatase 2B catalytic subunit beta isoform	PPP3CB	14.1034288406372	15.2731037139893	13.0897150039673	12.7101602554321	12.0639572143555	13.4023084640503	13.9472408294678	12.4819564819336	13.6688852310181	4	1	7,8
P16333;P16333-2	Cytoplasmic protein NCK1	NCK1	17.2761631011963	14.716498374939	17.1262130737305	16.6019058227539	16.3520088195801	12.5813159942627	13.0002460479736	12.9657096862793	11.9300403594971	2	1	4,8
P16383;P16383-2	GC-rich sequence DNA-binding factor 2	GCFC2	14.5473537445068	14.7495899200439	13.6821451187134	13.4761219024658	12.7882089614868	12.928111076355	13.2643814086914	13.4419040679932	12.1425848007202	3	3	5,9
P16401	Histone H1.5	HIST1H1B	22.398250579834	22.153133392334	22.5189514160156	21.1943969726563	22.4792861938477	24.5490303039551	21.6201210021973	22.1260223388672	19.9659042358398	7	7	23
P16402	Histone H1.3	HIST1H1D	14.9520578384399	21.8720779418945	19.5123596191406	18.6445827484131	20.904052734375	22.4337959289551	17.5417766571045	17.7159881591797	17.4305973052979	5	1	22,2
P16403	Histone H1.2	HIST1H1C	23.536735534668	22.4358520507813	23.035774230957	23.6318531036377	22.6835784912109	24.0415802001953	24.4307746887207	25.2615776062012	23.3704681396484	6	2	24,9
P16455	Methylated-DNA--protein-cysteine methyltransferase	MGMT	16.0085773468018	15.9267978668213	16.5070381164551	15.4497356414795	12.0738363265991	13.8160839080811	15.9311809539795	15.9325380325317	15.0943660736084	4	4	31,4
P16591;P16591-2;P16591-3	Tyrosine-protein kinase Fer	FER	16.434741973877	16.2371082305908	16.6470336914063	15.681191444397	15.7189693450928	13.7418212890625	14.9995594024658	17.0209693908691	17.0821933746338	13	12	24,8
P16615;P16615-5;P16615-2;P16615-3;P16615-4	Sarcoplasmic/endoplasmic reticulum calcium ATPase 2	ATP2A2	18.9410362243652	18.1871929168701	18.9773254394531	18.5724143981934	18.9951324462891	18.0303993225098	17.8087310791016	17.4726676940918	19.1291999816895	24	15	28,2
P16930;P16930-2	Fumarylacetoacetase	FAH	16.6589508056641	17.0007476806641	15.6906681060791	15.1052780151367	14.8830223083496	13.9468078613281	13.7916240692139	15.3112869262695	12.8462886810303	3	3	9,8
P16989;P16989-3;P16989-2	Y-box-binding protein 3	YBX3	19.5118312835693	17.1698169708252	19.5246639251709	20.1642875671387	20.0224609375	17.1574687957764	12.8219509124756	12.5179491043091	18.1020774841309	10	7	44,9
P17029	Zinc finger protein with KRAB and SCAN domains 1	ZKSCAN1	14.9830198287964	16.7546653747559	14.8505973815918	15.1273365020752	16.2256813049316	17.9312801361084	14.0075206756592	12.6462755203247	11.9630498886108	5	5	13,7
P17050	Alpha-N-acetylgalactosaminidase	NAGA	14.4014167785645	12.8058977127075	11.643798828125	12.2419757843018	12.6391000747681	13.6324739456177	13.0625352859497	14.3415241241455	12.9139556884766	2	2	7,8
P17096;P17096-3	High mobility group protein HMG-I/HMG-Y	HMGA1	21.4805488586426	16.5986194610596	21.2744827270508	21.8789672851563	22.0857563018799	18.8573246002197	18.439489364624	19.6576499938965	19.4434604644775	3	3	23,4
P17152	Transmembrane protein 11, mitochondrial	TMEM11	14.3707551956177	14.7311067581177	13.601770401001	12.7231426239014	14.1421251296997	12.9641313552856	12.6983404159546	13.5360765457153	13.3158521652222	2	2	13,5
P17174;P17174-2	Aspartate aminotransferase, cytoplasmic	GOT1	16.3335304260254	15.465726852417	15.9304180145264	14.6354064941406	14.1399202346802	14.0325698852539	15.5105171203613	13.5124206542969	15.4804496765137	6	6	26,4
P17252;P05771;P05771-2	Protein kinase C alpha type;Protein kinase C beta type	PRKCA;PRKCB	14.7477111816406	15.7103691101074	14.2206497192383	13.7097072601318	13.2647361755371	15.3311614990234	15.8390140533447	16.314037322998	15.0053749084473	4	4	7,3
P17275	Transcription factor jun-B	JUNB	16.7880039215088	16.6857414245605	16.4029655456543	15.6480178833008	16.4453544616699	17.1630859375	13.0427503585815	13.4535274505615	12.5829000473022	4	4	19,9
P17301	Integrin alpha-2	ITGA2	16.4187049865723	17.3419456481934	17.3203544616699	17.5330619812012	17.1459121704102	17.5471954345703	15.3866739273071	16.4337997436523	17.7081165313721	13	13	16,8
P17302	Gap junction alpha-1 protein	GJA1	16.9774780273438	16.9150924682617	16.871524810791	17.3915920257568	17.2981300354004	17.032958984375	13.3404035568237	13.0522918701172	16.3447647094727	4	4	14,9
P17405;P17405-4;P17405-3;P17405-2	Sphingomyelin phosphodiesterase	SMPD1	13.2662315368652	15.9854145050049	14.1327333450317	13.1246452331543	12.6943798065186	14.947624206543	14.0973739624023	15.7177639007568	14.2511072158813	3	3	5,9
P17480;P17480-2	Nucleolar transcription factor 1	UBTF	18.7934494018555	17.8665237426758	18.6200141906738	19.171085357666	18.8556613922119	17.6699676513672	12.9318914413452	13.9688282012939	16.8834686279297	20	20	24
P17535	Transcription factor jun-D	JUND	18.3098068237305	19.6112041473389	18.3374652862549	18.9404029846191	19.1368675231934	19.5016899108887	12.4511461257935	17.4095668792725	16.4225463867188	9	7	48,4
P17544-2;P17544-6;P17544-4;P17544;P17544-3	Cyclic AMP-dependent transcription factor ATF-7	ATF7	16.0759983062744	16.120002746582	15.5732479095459	17.9875640869141	17.9290885925293	17.6670608520508	12.7149410247803	12.7102746963501	13.29088306427	9	9	31
P17568	NADH dehydrogenase [ubiquinone] 1 beta subcomplex subunit 7	NDUFB7	16.9641647338867	13.5488214492798	15.916597366333	17.1424140930176	11.8143739700317	17.5064926147461	12.4098119735718	13.9295492172241	16.0098648071289	3	3	38
P17612;P17612-2;P22694-10	cAMP-dependent protein kinase catalytic subunit alpha;cAMP-dependent protein kinase catalytic subunit beta	PRKACA;PRKACB	16.1251850128174	16.8258895874023	15.8828735351563	14.6242933273315	15.4146966934204	16.1882133483887	18.3820686340332	16.6933193206787	15.945821762085	4	1	13,7
P17655;P17655-2	Calpain-2 catalytic subunit	CAPN2	17.5504760742188	17.5169258117676	17.3104667663574	16.8779907226563	16.4392013549805	15.131555557251	14.5854206085205	14.3550519943237	18.1044998168945	18	18	42
P17676-2;P17676	CCAAT/enhancer-binding protein beta	CEBPB	17.2089576721191	16.4121570587158	16.5963649749756	12.005952835083	13.9249820709229	12.1700992584229	13.3862972259521	13.6952772140503	12.1553869247437	3	1	15,8
P17676-3	CCAAT/enhancer-binding protein beta	CEBPB	15.6047248840332	12.7771911621094	15.3502511978149	15.4158840179443	14.5716934204102	15.2397480010986	13.7200117111206	12.1936416625977	12.5883016586304	3	1	27,2
P17812;P17812-2	CTP synthase 1	CTPS1	15.4161148071289	15.3701515197754	15.3096342086792	15.0318441390991	14.8824844360352	14.9050064086914	14.9516038894653	14.3840198516846	15.4365253448486	6	5	14,9
P17813;P17813-2	Endoglin	ENG	17.6164474487305	17.7848777770996	16.8237915039063	15.9253225326538	14.1989049911499	16.1850528717041	16.9106025695801	17.876880645752	17.5980072021484	5	5	13,7
P17844;P17844-2	Probable ATP-dependent RNA helicase DDX5	DDX5	20.8926582336426	22.6072731018066	21.8252601623535	21.9689674377441	22.3326644897461	23.0388851165771	21.0564041137695	22.0367069244385	21.0682067871094	28	23	57,2
P17858;P17858-2	ATP-dependent 6-phosphofructokinase, liver type	PFKL	18.3067607879639	18.5199356079102	17.8637542724609	16.1601257324219	16.1993560791016	15.7905445098877	18.7028694152832	18.7376365661621	18.7163467407227	22	20	47,4
P17931	Galectin-3	LGALS3	20.1804370880127	20.1076259613037	19.5061740875244	18.2648849487305	18.7466773986816	18.5894832611084	19.4452781677246	20.0540790557861	19.4307823181152	5	5	26,4
P17936;P17936-2	Insulin-like growth factor-binding protein 3	IGFBP3	17.4477081298828	18.6099853515625	18.5476036071777	14.6459121704102	14.8793420791626	13.6474885940552	18.5842437744141	20.7160034179688	20.6635894775391	5	5	23
P17980	26S protease regulatory subunit 6A	PSMC3	20.0710716247559	20.3322620391846	20.1697731018066	20.2048835754395	20.4661293029785	20.7393531799316	16.7753276824951	19.1325721740723	18.655517578125	22	22	57,2
P17987	T-complex protein 1 subunit alpha	TCP1	21.5923538208008	21.7182960510254	21.7581214904785	21.2392234802246	21.5866222381592	21.6441249847412	20.8587284088135	21.2252807617188	21.5560684204102	24	24	61,9
P18031	Tyrosine-protein phosphatase non-receptor type 1	PTPN1	17.8905086517334	16.3933906555176	15.382926940918	15.6150989532471	15.0081825256348	15.7794818878174	17.7151126861572	17.5306911468506	18.8342971801758	13	13	40,9
P18074	TFIIH basal transcription factor complex helicase XPD subunit	ERCC2	16.5708599090576	17.1688003540039	15.9372682571411	16.912769317627	17.0723075866699	16.626651763916	14.5322322845459	15.8302526473999	16.0423889160156	12	12	26,3
P18077	60S ribosomal protein L35a	RPL35A	13.4176216125488	19.1206226348877	10.7943439483643	12.0559148788452	19.5011577606201	20.3839263916016	19.7688407897949	19.0303630828857	13.1323986053467	2	2	15,5
P18084	Integrin beta-5	ITGB5	16.116397857666	16.3307113647461	15.5529804229736	15.4709205627441	15.4465503692627	16.3716506958008	17.6819400787354	18.0832710266113	17.6290626525879	5	5	10,1
P18085	ADP-ribosylation factor 4	ARF4	19.1956672668457	16.6801376342773	18.5791244506836	18.7807559967041	18.5672912597656	16.7028656005859	17.6239776611328	17.0071983337402	19.3557968139648	7	4	66,1
P18124	60S ribosomal protein L7	RPL7	23.3227138519287	22.8877544403076	23.3481845855713	23.2379150390625	23.2033519744873	23.0526962280273	22.6729888916016	22.4169006347656	22.5159473419189	14	14	41,1
P18206;P18206-2	Vinculin	VCL	20.4679431915283	21.2765865325928	20.4046096801758	19.834228515625	19.9276008605957	20.8212547302246	20.7284660339355	22.0594635009766	20.8562355041504	40	40	45,5
P18583-5;P18583-2;P18583;P18583-4;P18583-7;P18583-9;P18583-3;P18583-6;P18583-10;P18583-8	Protein SON	SON	16.5166282653809	17.7474937438965	17.1577816009521	17.4797229766846	16.910364151001	19.0142364501953	15.298921585083	17.7010459899902	16.4542922973633	8	8	5,6
P18615;P18615-4;P18615-3	Negative elongation factor E	NELFE	16.6187877655029	17.6499290466309	16.7568817138672	17.234920501709	17.6095237731934	18.2265853881836	13.3452606201172	15.2773380279541	15.2607555389404	9	9	35,8
P18621;P18621-3;P18621-2	60S ribosomal protein L17	RPL17	22.2214736938477	22.1629066467285	22.5368804931641	22.3954372406006	22.7576999664307	22.3012599945068	20.0008239746094	20.0776405334473	21.6351051330566	6	6	31,5
P18669	Phosphoglycerate mutase 1	PGAM1	18.4623069763184	19.2147521972656	19.1881313323975	17.2248649597168	17.226001739502	16.6602058410645	18.9444217681885	18.1982955932617	19.4130954742432	8	7	52,4
P18754;P18754-2	Regulator of chromosome condensation	RCC1	19.2363319396973	20.7387084960938	19.7323036193848	19.2195167541504	19.7455978393555	20.5405426025391	17.2972373962402	19.8824272155762	18.2066745758057	16	16	61,8
P18827	Syndecan-1	SDC1	15.2767419815063	13.4179773330688	15.4200172424316	13.056941986084	12.458740234375	12.8758420944214	14.498685836792	13.9096908569336	16.1341705322266	2	2	6,5
P18846;P18846-2	Cyclic AMP-dependent transcription factor ATF-1	ATF1	13.3859434127808	15.8268852233887	13.9005270004272	15.1220798492432	15.610179901123	16.7943649291992	12.5397872924805	12.656231880188	11.6623725891113	2	1	12,2
P18887	DNA repair protein XRCC1	XRCC1	17.8557624816895	18.8665065765381	17.6899604797363	17.8334274291992	17.4215888977051	18.9882488250732	13.7064971923828	16.5697803497314	15.0634498596191	7	7	17,4
P19022;P19022-2	Cadherin-2	CDH2	16.1015625	17.3332977294922	16.3246383666992	15.5694179534912	15.5014820098877	17.4332847595215	14.1420917510986	18.1213645935059	16.2353687286377	8	8	17,1
P19320;P19320-2;P19320-3	Vascular cell adhesion protein 1	VCAM1	18.7256507873535	15.8506507873535	12.9688663482666	12.0516662597656	12.7542905807495	13.6011848449707	15.8722686767578	17.6447982788086	17.5526599884033	12	12	24,1
P19338	Nucleolin	NCL	20.6397972106934	21.2914161682129	21.6658763885498	22.3444175720215	23.1567554473877	22.473518371582	21.348934173584	21.1222305297852	22.4190711975098	14	14	24,6
P19367;P19367-4;P19367-2;P19367-3	Hexokinase-1	HK1	19.6289901733398	19.4567832946777	18.8281116485596	18.2631568908691	17.9589862823486	18.0916328430176	19.1737785339355	18.6495399475098	18.9152488708496	33	27	41,7
P19387	DNA-directed RNA polymerase II subunit RPB3	POLR2C	18.0532970428467	17.6584129333496	17.5904960632324	18.2363204956055	18.1537857055664	18.1223659515381	14.2401208877563	17.1545524597168	16.1478385925293	9	9	47,3
P19388	DNA-directed RNA polymerases I, II, and III subunit RPABC1	POLR2E	19.3008785247803	18.4443817138672	18.9001350402832	18.7761878967285	18.4219665527344	18.9586219787598	10.7388391494751	18.9696636199951	16.5988426208496	3	3	28,6
P19404	NADH dehydrogenase [ubiquinone] flavoprotein 2, mitochondrial	NDUFV2	17.4686317443848	18.4416694641113	17.6082305908203	18.1198768615723	18.4135799407959	19.1317806243896	14.7918748855591	18.1602954864502	17.0387420654297	10	10	45
P19447	TFIIH basal transcription factor complex helicase XPB subunit	ERCC3	16.1007785797119	16.8860397338867	16.2656860351563	16.778751373291	16.6933250427246	17.3731307983398	13.3605728149414	17.3168907165527	15.5082454681396	12	12	23,4
P19525;P19525-2	Interferon-induced, double-stranded RNA-activated protein kinase	EIF2AK2	19.2840995788574	19.8280410766602	19.5977840423584	19.6216011047363	19.7384986877441	20.3509826660156	19.0259704589844	19.5563011169434	19.3137741088867	19	19	35,2
P19623	Spermidine synthase	SRM	15.02223777771	15.8224563598633	15.3739652633667	14.3746318817139	14.4286870956421	15.1449766159058	15.8258056640625	16.3297348022461	16.2894840240479	5	5	21,2
P19634	Sodium/hydrogen exchanger 1	SLC9A1	15.2605876922607	15.5485935211182	15.0229873657227	14.4396181106567	14.1671390533447	14.1242828369141	12.6398782730103	14.6610336303711	14.9216833114624	5	5	8,6
P19652	Alpha-1-acid glycoprotein 2	ORM2	13.2759666442871	12.9423265457153	11.7511396408081	12.1730976104736	11.246997833252	13.0366554260254	18.0453758239746	13.5776376724243	14.7950954437256	6	4	34,8
P19784	Casein kinase II subunit alpha	CSNK2A2	19.834041595459	19.5114364624023	19.9418506622314	19.4682922363281	19.5730133056641	18.9652462005615	17.712366104126	19.3743877410889	19.5228404998779	15	15	53,4
P19793;P19793-2;P48443	Retinoic acid receptor RXR-alpha;Retinoic acid receptor RXR-gamma	RXRA;RXRG	13.2402143478394	13.6295833587646	12.4681043624878	12.3727016448975	11.7868003845215	13.9841594696045	13.3305072784424	13.0140218734741	12.6460094451904	4	1	11,7
P19827;P19827-2;P19827-3	Inter-alpha-trypsin inhibitor heavy chain H1	ITIH1	12.6503105163574	12.0282611846924	13.1014280319214	11.6256761550903	14.5231943130493	12.4234075546265	21.3140659332275	12.7446155548096	13.210090637207	10	9	18
P19838;P19838-2;P19838-3	Nuclear factor NF-kappa-B p105 subunit;Nuclear factor NF-kappa-B p50 subunit	NFKB1	12.9344272613525	15.8877201080322	14.136510848999	12.7123155593872	13.1346235275269	12.7958421707153	12.6761598587036	12.2846851348877	12.0105333328247	2	2	3,3
P19883-2;P19883	Follistatin	FST	13.1938171386719	13.7324657440186	14.3492546081543	14.8698778152466	16.1947441101074	13.6760530471802	14.1489534378052	12.7581253051758	17.7061176300049	5	5	26,8
P20020;P20020-6;P20020-4;P20020-1;P20020-2;P20020-5	Plasma membrane calcium-transporting ATPase 1	ATP2B1	15.9280576705933	14.065055847168	15.8773984909058	15.1492595672607	15.1713066101074	13.722993850708	15.0027694702148	13.6633491516113	14.6556396484375	11	6	12,5
P20042	Eukaryotic translation initiation factor 2 subunit 2	EIF2S2	19.1551742553711	18.3760738372803	19.547420501709	19.4880790710449	20.1652545928955	18.5008773803711	18.5404891967773	18.2070865631104	19.8754806518555	13	13	41,4
P20061	Transcobalamin-1	TCN1	11.9096183776855	12.0454874038696	12.6998281478882	13.5643224716187	13.3848819732666	13.4832887649536	17.9336929321289	13.7397804260254	15.017484664917	3	3	11,3
P20073;P20073-2	Annexin A7	ANXA7	15.1595182418823	13.67893409729	15.0977077484131	14.1375846862793	14.3351449966431	15.3398151397705	16.0431785583496	16.2490653991699	16.6147117614746	4	4	10,5
P20248	Cyclin-A2	CCNA2	11.7103328704834	13.5006427764893	12.1273832321167	12.8444080352783	13.0903739929199	13.9760818481445	13.2756128311157	12.9950513839722	11.9012050628662	6	5	26,4
P20290;P20290-2	Transcription factor BTF3	BTF3	20.0294170379639	20.0022163391113	20.5362339019775	20.4407978057861	20.3703022003174	18.8741035461426	13.1613101959229	14.8550148010254	19.5860595703125	4	4	34
P20337	Ras-related protein Rab-3B	RAB3B	15.8784217834473	15.2178440093994	16.0544548034668	16.0149879455566	15.9381294250488	14.5656967163086	15.6265678405762	14.5048151016235	17.6648254394531	2	2	16,9
P20340-2;P20340;P20340-4;Q9NRW1;Q9NRW1-2	Ras-related protein Rab-6A;Ras-related protein Rab-6B	RAB6A;RAB6B	16.9270477294922	13.917652130127	15.2634401321411	15.8312482833862	15.7371816635132	14.9441633224487	17.1277313232422	17.3040771484375	18.2821502685547	6	6	37,5
P20585	DNA mismatch repair protein Msh3	MSH3	15.8001852035522	15.4862747192383	15.4869909286499	17.1584930419922	16.3807716369629	14.4395933151245	13.925537109375	15.5853614807129	14.3305683135986	6	6	7,9
P20591;P20591-2	Interferon-induced GTP-binding protein Mx1;Interferon-induced GTP-binding protein Mx1, N-terminally processed	MX1	10.696533203125	10.2491130828857	9.80191421508789	12.4788417816162	12.2678775787354	12.6773748397827	13.3365182876587	13.1746253967285	12.9084920883179	19	16	44,1
P20594;P20594-2	Atrial natriuretic peptide receptor 2	NPR2	15.2033405303955	16.1569042205811	14.8978462219238	14.4965343475342	14.546049118042	14.8181114196777	12.6873645782471	14.9912185668945	14.2582712173462	7	6	11,3
P20618	Proteasome subunit beta type-1	PSMB1	20.5924835205078	21.0234889984131	20.9188842773438	20.6979904174805	20.4939403533936	20.4621734619141	18.6854553222656	19.1158332824707	19.3014316558838	10	10	61,4
P20674	Cytochrome c oxidase subunit 5A, mitochondrial	COX5A	19.608814239502	17.8524169921875	18.6699275970459	16.6545219421387	12.8938636779785	12.6711664199829	12.1768312454224	12.9155521392822	15.5079803466797	5	5	41,3
P20700	Lamin-B1	LMNB1	15.3684196472168	12.4964990615845	14.6727018356323	17.0937271118164	15.7157592773438	15.9367504119873	13.5494165420532	12.6387805938721	11.3543825149536	8	8	20,8
P20719;P09067	Homeobox protein Hox-A5;Homeobox protein Hox-B5	HOXA5;HOXB5	14.7384777069092	15.4592571258545	14.6814680099487	14.4461784362793	14.5005922317505	13.8052396774292	12.8565120697021	11.8513126373291	11.731837272644	4	3	14,1
P20810;P20810-2;P20810-7;P20810-6;P20810-5;P20810-4;P20810-8;P20810-9;P20810-10;P20810-3	Calpastatin	CAST	16.6289863586426	16.9112758636475	16.6891708374023	16.348503112793	16.6867523193359	13.9176588058472	12.3934698104858	13.0002031326294	16.9829254150391	8	8	21
P20839;P20839-6;P20839-7;P20839-2;P20839-4;P20839-3;P20839-5	Inosine-5-monophosphate dehydrogenase 1	IMPDH1	15.1292839050293	13.6746339797974	13.6030712127686	13.4906005859375	11.8782777786255	13.1834983825684	13.4781799316406	13.7845325469971	13.7954692840576	2	2	7,4
P20908	Collagen alpha-1(V) chain	COL5A1	17.7402992248535	18.5581817626953	18.602014541626	18.5229053497314	18.4971199035645	18.9435997009277	18.9619903564453	20.8385467529297	20.4059028625488	17	3	14
P20908-2	Collagen alpha-1(V) chain	COL5A1	16.0309677124023	17.3089218139648	17.1582489013672	17.3807563781738	17.5517082214355	16.1937465667725	13.7344303131104	17.8242721557617	18.5906257629395	15	1	13,4
P20933	N(4)-(beta-N-acetylglucosaminyl)-L-asparaginase;Glycosylasparaginase alpha chain;Glycosylasparaginase beta chain	AGA	12.0714235305786	15.5829563140869	13.3179779052734	13.8999843597412	11.9727830886841	13.9137306213379	17.1146430969238	15.325382232666	15.6810140609741	3	3	18,5
P20936;P20936-2;P20936-4	Ras GTPase-activating protein 1	RASA1	15.6062088012695	15.0310478210449	15.8967552185059	14.9226856231689	14.6834335327148	13.2069520950317	13.8450975418091	12.6970338821411	15.8184642791748	9	9	13,2
P21127;P21127-3;P21127-2;P21127-8;P21127-5;P21127-10;P21127-6;P21127-4;P21127-12;P21127-9;Q9UQ88;Q9UQ88-4;Q9UQ88-2;Q9UQ88-3;Q9UQ88-10;Q9UQ88-5	Cyclin-dependent kinase 11B;Cyclin-dependent kinase 11A	CDK11B;CDK11A	18.5064582824707	18.948112487793	18.4062442779541	18.7030334472656	18.6751518249512	19.257495880127	13.6685523986816	17.8279571533203	13.5812835693359	17	17	27,2
P21246	Pleiotrophin	PTN	19.0239162445068	17.0245475769043	19.4442329406738	18.960521697998	18.7993087768555	15.7859802246094	16.6514587402344	17.0670394897461	20.2099723815918	2	2	23,2
P21266	Glutathione S-transferase Mu 3	GSTM3	16.3673896789551	13.487940788269	16.0441951751709	15.0299701690674	14.6714353561401	13.9856643676758	15.5321865081787	10.0202856063843	16.5884819030762	9	9	50,2
P21281	V-type proton ATPase subunit B, brain isoform	ATP6V1B2	18.7344207763672	19.3776435852051	18.9878234863281	18.928653717041	18.7482948303223	18.7438697814941	15.6384925842285	16.7699356079102	18.7089748382568	20	20	63,2
P21283	V-type proton ATPase subunit C 1	ATP6V1C1	16.2592544555664	16.9160270690918	16.5350379943848	16.678991317749	16.5750274658203	16.7967987060547	14.1204147338867	14.8276853561401	15.7066383361816	10	9	33,5
P21291	Cysteine and glycine-rich protein 1	CSRP1	21.6827449798584	21.3701171875	22.2694206237793	22.2914962768555	22.1714725494385	21.1480445861816	22.95947265625	23.117488861084	24.1922225952148	8	8	50,8
P21333-2;P21333	Filamin-A	FLNA	24.4779491424561	24.3506851196289	24.9127235412598	24.2793350219727	23.9851589202881	24.2430114746094	25.2122077941895	25.2445640563965	25.1571674346924	136	127	68,4
P21359;P21359-2;P21359-6;P21359-4	Neurofibromin;Neurofibromin truncated	NF1	17.9046096801758	18.4020614624023	17.6307601928711	17.3866996765137	17.3544464111328	17.8672103881836	14.4354209899902	17.2770690917969	17.1618309020996	44	43	23,3
P21397;P21397-2	Amine oxidase [flavin-containing] A	MAOA	17.7120933532715	17.3087196350098	17.6100120544434	15.3545951843262	15.249719619751	14.7919263839722	17.0915336608887	17.5055656433105	17.2496109008789	7	7	18,8
P21399	Cytoplasmic aconitate hydratase	ACO1	18.5598659515381	19.4507732391357	18.6552486419678	18.4827251434326	18.2574367523193	18.9010047912598	17.3668975830078	19.478572845459	18.4249305725098	25	25	41,8
P21579	Synaptotagmin-1	SYT1	13.3950548171997	13.9774942398071	12.2817010879517	11.421365737915	11.6230382919312	14.6308355331421	12.8871288299561	14.7571926116943	13.3396625518799	5	5	17,5
P21589;P21589-2	5-nucleotidase	NT5E	20.6911926269531	20.794116973877	20.4267768859863	21.7425804138184	20.8680400848389	22.6214847564697	19.3909549713135	21.9312324523926	20.6218490600586	22	22	53,8
P21741	Midkine	MDK	16.422327041626	13.0374002456665	16.400993347168	15.903694152832	16.1973342895508	13.2313957214355	13.1285972595215	12.6019411087036	16.8519515991211	2	2	14,7
P21796	Voltage-dependent anion-selective channel protein 1	VDAC1	21.0096130371094	21.5712928771973	21.0458106994629	20.8378772735596	21.2275695800781	21.413688659668	21.7814922332764	20.8439064025879	21.3501892089844	19	19	74,2
P21810	Biglycan	BGN	15.6806125640869	15.9578142166138	15.6754941940308	15.6969394683838	15.5903472900391	15.9884977340698	12.6680994033813	13.638879776001	13.3044815063477	7	7	29,9
P21912	Succinate dehydrogenase [ubiquinone] iron-sulfur subunit, mitochondrial	SDHB	15.1122770309448	14.7423124313354	11.5658750534058	12.1106328964233	14.6329383850098	15.2169170379639	13.1513223648071	13.4511966705322	15.4275426864624	3	3	12,5
P21926	CD9 antigen	CD9	15.9524364471436	14.730152130127	15.1857604980469	14.5265035629272	13.410192489624	12.4492683410645	13.0417022705078	12.2989463806152	17.294361114502	2	2	15,4
P21953	2-oxoisovalerate dehydrogenase subunit beta, mitochondrial	BCKDHB	15.9140434265137	15.8382015228271	13.9097318649292	14.3568229675293	14.2529163360596	16.2169532775879	13.0378265380859	15.9107360839844	12.9078769683838	7	7	32,7
P21964;P21964-2	Catechol O-methyltransferase	COMT	16.6330261230469	16.2005348205566	16.045129776001	16.6850128173828	16.5538330078125	17.4890251159668	17.4070491790771	17.5379486083984	18.4358444213867	8	8	48,3
P21980;P21980-2	Protein-glutamine gamma-glutamyltransferase 2	TGM2	22.535285949707	21.9008483886719	22.4915924072266	21.3012847900391	20.9555816650391	20.7186965942383	20.186939239502	21.4177131652832	21.6887874603271	28	28	58,7
P22033	Methylmalonyl-CoA mutase, mitochondrial	MUT	17.509708404541	18.7688941955566	18.6141777038574	17.7917671203613	17.6780815124512	17.6999244689941	17.992618560791	18.678955078125	18.45458984375	22	22	50,4
P22059	Oxysterol-binding protein 1	OSBP	15.416316986084	12.8994932174683	14.1810741424561	12.3915929794312	12.3262605667114	13.5794811248779	12.4529676437378	13.534462928772	14.503885269165	5	5	7,4
P22061;P22061-2	Protein-L-isoaspartate(D-aspartate) O-methyltransferase	PCMT1	17.159252166748	17.643611907959	16.8778343200684	15.6080522537231	14.590353012085	16.4122142791748	17.3148708343506	19.0741882324219	17.0471477508545	4	4	35,2
P22087	rRNA 2-O-methyltransferase fibrillarin	FBL	19.2609634399414	19.3449630737305	19.4870376586914	19.8763313293457	20.0980110168457	19.7445793151855	16.0733184814453	18.914436340332	18.5359783172607	13	11	56,4
P22090	40S ribosomal protein S4, Y isoform 1	RPS4Y1	12.626501083374	13.769021987915	13.0330228805542	17.6120109558105	17.7987670898438	18.7687683105469	11.8176345825195	13.9348802566528	12.09437084198	12	2	41,1
P22102	Trifunctional purine biosynthetic protein adenosine-3;Phosphoribosylamine--glycine ligase;Phosphoribosylformylglycinamidine cyclo-ligase;Phosphoribosylglycinamide formyltransferase	GART	15.1573276519775	16.132848739624	15.3566417694092	14.0996360778809	13.7500524520874	14.6440277099609	14.8384828567505	16.0282516479492	15.1574058532715	11	11	19,3
P22105;P22105-1;P22105-4	Tenascin-X	TNXB	16.646484375	16.9896087646484	16.3268013000488	12.7193603515625	9.01351833343506	10.7589731216431	17.8974800109863	19.5918312072754	17.4369010925293	35	34	13,8
P22234;P22234-2	Multifunctional protein ADE2;Phosphoribosylaminoimidazole-succinocarboxamide synthase;Phosphoribosylaminoimidazole carboxylase	PAICS	16.0314712524414	16.3161487579346	16.6881217956543	15.6692714691162	15.6899681091309	16.4445266723633	15.6642475128174	15.9263973236084	16.1831970214844	5	5	12
P22304;P22304-3;P22304-2	Iduronate 2-sulfatase;Iduronate 2-sulfatase 42 kDa chain;Iduronate 2-sulfatase 14 kDa chain	IDS	13.3433647155762	13.3815860748291	12.1157188415527	13.4086608886719	12.6360282897949	12.9703321456909	12.1965799331665	12.3928489685059	13.0383005142212	2	2	5,1
P22307;P22307-4;P22307-8;P22307-7;P22307-6;P22307-2	Non-specific lipid-transfer protein	SCP2	16.576488494873	16.3430061340332	16.4376621246338	16.3301448822021	16.3302955627441	16.0116233825684	16.1535949707031	17.0704574584961	17.6098175048828	10	10	26,5
P22314;P22314-2	Ubiquitin-like modifier-activating enzyme 1	UBA1	18.1777534484863	18.2876167297363	17.9846839904785	17.0948905944824	17.184720993042	17.5767211914063	17.6521587371826	17.6322708129883	18.0449714660645	23	23	36,2
P22392-2;P22392	Nucleoside diphosphate kinase B	NME2	18.735652923584	19.2129859924316	18.6141223907471	18.0080547332764	17.4038543701172	16.097339630127	15.9323987960815	18.2118110656738	18.9510536193848	10	3	65,5
P22413	Ectonucleotide pyrophosphatase/phosphodiesterase family member 1;Alkaline phosphodiesterase I;Nucleotide pyrophosphatase	ENPP1	14.027195930481	14.7757272720337	14.0745716094971	14.5176677703857	12.8292980194092	13.8522958755493	12.9051084518433	13.4782638549805	15.1714458465576	10	10	17,2
P22415;P22415-2	Upstream stimulatory factor 1	USF1	17.1186771392822	13.3401279449463	12.1207704544067	17.8387184143066	17.2645225524902	12.8831720352173	13.5618705749512	14.125301361084	15.9124450683594	3	1	10
P22570;P22570-7;P22570-3;P22570-4;P22570-5;P22570-2;P22570-6	NADPH:adrenodoxin oxidoreductase, mitochondrial	FDXR	15.2507610321045	14.9572238922119	15.7672109603882	13.7411785125732	13.8381204605103	11.6020402908325	11.9718704223633	15.1061916351318	16.5616130828857	13	13	36,9
P22626;P22626-2	Heterogeneous nuclear ribonucleoproteins A2/B1	HNRNPA2B1	23.0471458435059	22.8308410644531	23.1043491363525	23.4382781982422	23.4359283447266	23.3819103240967	21.9644927978516	22.7181663513184	22.5515747070313	21	21	60,3
P22670	MHC class II regulatory factor RFX1	RFX1	16.7883224487305	16.0388412475586	16.1490459442139	17.1955184936523	16.6081314086914	15.1194677352905	13.2537794113159	12.5839223861694	13.6876373291016	13	12	21,2
P22694;P22694-2;P22694-4;P22694-3;P22694-5;P22694-7;P22694-6;P22694-9	cAMP-dependent protein kinase catalytic subunit beta	PRKACB	12.5919542312622	13.3958196640015	13.6924285888672	12.4699859619141	12.3677396774292	15.6434650421143	16.7190818786621	15.8974227905273	13.9089813232422	4	1	13,7
P22695	Cytochrome b-c1 complex subunit 2, mitochondrial	UQCRC2	16.9511756896973	17.0291900634766	16.3611869812012	16.3942794799805	16.3654747009277	16.9439659118652	13.8198795318604	17.2058601379395	16.9622955322266	12	12	49,9
P22735	Protein-glutamine gamma-glutamyltransferase K	TGM1	12.0070629119873	12.1101016998291	12.8313541412354	12.3408155441284	12.7898588180542	12.6056880950928	19.4750022888184	16.7357864379883	14.4681529998779	7	7	12,7
P22830;P22830-2	Ferrochelatase, mitochondrial	FECH	15.9423198699951	13.9996509552002	16.0005531311035	15.2534427642822	14.988582611084	13.2296171188354	12.9043521881104	12.8946943283081	15.5299282073975	7	7	33,3
P23142	Fibulin-1	FBLN1	15.0047245025635	11.7087812423706	13.8693943023682	12.6701335906982	13.5088920593262	12.8845920562744	15.8045864105225	13.7048110961914	12.018874168396	8	2	19,2
P23193;P23193-2	Transcription elongation factor A protein 1	TCEA1	14.9725313186646	17.1768989562988	16.4597034454346	12.0667562484741	11.5154552459717	17.8671455383301	16.7556266784668	17.2547607421875	12.8454971313477	2	2	9
P23219;P23219-4;P23219-3;P23219-2;P23219-6;P23219-5	Prostaglandin G/H synthase 1	PTGS1	13.89674949646	13.5271100997925	11.9270162582397	14.0253791809082	13.8894815444946	11.3340950012207	13.1234979629517	13.1360158920288	12.6752347946167	2	2	7
P23229;P23229-2;P23229-7;P23229-4;P23229-5;P23229-3;P23229-9;P23229-6	Integrin alpha-6;Integrin alpha-6 heavy chain;Integrin alpha-6 light chain;Processed integrin alpha-6	ITGA6	16.9351425170898	16.9568252563477	16.0631046295166	16.0920925140381	15.3803596496582	17.0801887512207	12.5819664001465	13.4923639297485	16.5261917114258	12	12	14,8
P23246;P23246-2	Splicing factor, proline- and glutamine-rich	SFPQ	21.4972991943359	19.9940414428711	21.8094120025635	21.8118324279785	22.0586128234863	20.1799182891846	17.3170967102051	18.637638092041	21.3252296447754	14	14	25,3
P23258	Tubulin gamma-1 chain	TUBG1	18.9042987823486	19.5956020355225	19.3169460296631	19.0649833679199	18.9648132324219	19.2499465942383	15.1299228668213	18.6073188781738	18.2876510620117	21	6	77,6
P23284	Peptidyl-prolyl cis-trans isomerase B	PPIB	21.771297454834	21.1112251281738	21.5214996337891	21.4959831237793	21.5302391052246	22.2292861938477	23.4407577514648	22.5775337219238	22.543399810791	12	12	54,6
P23368;P23368-2	NAD-dependent malic enzyme, mitochondrial	ME2	16.4055404663086	16.9550933837891	17.0407638549805	15.9868001937866	15.7296257019043	16.0742511749268	15.040060043335	18.1418151855469	16.894474029541	13	13	40,2
P23381;P23381-2	Tryptophan--tRNA ligase, cytoplasmic;T1-TrpRS;T2-TrpRS	WARS	18.2811965942383	18.2547626495361	18.2018966674805	16.2109241485596	16.4681606292725	15.0662546157837	14.9403057098389	15.2042655944824	17.6010093688965	16	16	48,2
P23396;P23396-2	40S ribosomal protein S3	RPS3	21.3025894165039	22.5538330078125	21.855978012085	21.9202919006348	22.0858306884766	22.5989093780518	22.1544818878174	22.1082725524902	21.0977993011475	17	17	63,4
P23458	Tyrosine-protein kinase JAK1	JAK1	16.0024032592773	16.8718013763428	16.8947105407715	16.2093620300293	16.4962635040283	16.2388973236084	16.1408500671387	17.6985359191895	16.572603225708	12	12	15,9
P23470;P23470-2	Receptor-type tyrosine-protein phosphatase gamma	PTPRG	17.6312065124512	17.9950752258301	16.8937835693359	16.7434272766113	17.6978969573975	16.5697383880615	15.7485723495483	17.8416328430176	15.8917388916016	11	11	9,9
P23508-2;P23508	Colorectal mutant cancer protein	MCC	19.2578201293945	19.1454010009766	19.2369537353516	19.5320148468018	19.8224277496338	15.1038837432861	12.5267009735107	13.8699350357056	19.5273818969727	6	5	9,1
P23511;P23511-2	Nuclear transcription factor Y subunit alpha	NFYA	17.332706451416	13.6546115875244	17.0036735534668	17.528190612793	16.2914123535156	13.9151248931885	15.0524787902832	13.6692390441895	13.504430770874	2	2	11,5
P23526;P23526-2	Adenosylhomocysteinase	AHCY	15.5470752716064	14.589241027832	17.1790351867676	12.3552227020264	12.5859537124634	11.6773300170898	17.1187782287598	16.016939163208	15.1660842895508	4	4	10,9
P23528	Cofilin-1	CFL1	23.0255088806152	22.7486953735352	23.0999279022217	22.7567481994629	22.7185935974121	22.595890045166	22.8633880615234	22.3083934783936	23.6980018615723	14	10	60,8
P23588;P23588-2	Eukaryotic translation initiation factor 4B	EIF4B	19.9666919708252	19.6433620452881	18.9029808044434	19.3272895812988	19.3983116149902	16.2092628479004	12.2734470367432	18.8368263244629	17.8610877990723	8	8	16,4
P23634-2;P23634-5;P23634-4;P23634-3	Plasma membrane calcium-transporting ATPase 4	ATP2B4	17.780200958252	18.1716823577881	17.7962074279785	16.7242164611816	17.2389640808105	17.7702903747559	18.960506439209	19.6703567504883	19.6282157897949	17	1	22
P23677	Inositol-trisphosphate 3-kinase A	ITPKA	13.1837902069092	14.566107749939	13.5425481796265	15.0558738708496	14.4171867370605	14.9734735488892	12.1638603210449	15.0301361083984	13.0431261062622	4	4	11,9
P23743	Diacylglycerol kinase alpha	DGKA	17.5271396636963	17.2189292907715	17.732349395752	17.0416374206543	16.8649559020996	15.5765171051025	16.5558242797852	17.2744255065918	18.4808940887451	24	24	51,4
P23921	Ribonucleoside-diphosphate reductase large subunit	RRM1	11.6825122833252	13.4324474334717	13.2074012756348	11.1285552978516	11.267840385437	12.4064168930054	14.3221235275269	13.2679738998413	12.4319143295288	2	2	5,9
P24043	Laminin subunit alpha-2	LAMA2	16.567419052124	15.9067153930664	16.4948883056641	16.0660228729248	15.1849689483643	12.6504030227661	13.8989133834839	16.3519515991211	15.615442276001	11	11	5,1
P24158	Myeloblastin	PRTN3	12.4505176544189	10.4445638656616	13.2551031112671	15.3300743103027	11.9491682052612	13.6286334991455	17.4698448181152	12.5154724121094	15.3497352600098	2	2	8,2
P24298	Alanine aminotransferase 1	GPT	16.9481430053711	15.4094715118408	18.4344902038574	16.4429912567139	12.5518779754639	13.4583158493042	13.9447221755981	12.8381433486938	12.7203273773193	2	1	8,1
P24385	G1/S-specific cyclin-D1	CCND1	13.0058526992798	12.6612730026245	14.133415222168	14.1865015029907	12.3387451171875	12.6307907104492	12.7969675064087	16.1597499847412	17.8946838378906	9	9	45,1
P24390;P24390-2	ER lumen protein-retaining receptor 1	KDELR1	16.0830631256104	15.5993995666504	15.5866260528564	15.5063362121582	15.1178798675537	15.3899335861206	13.7173700332642	14.740909576416	15.7685775756836	3	3	21,7
P24468;P24468-3;P24468-2	COUP transcription factor 2	NR2F2	15.9153327941895	18.7534446716309	16.8778076171875	17.2026557922363	17.3279495239258	18.4561614990234	16.7957572937012	17.7791633605957	16.0561428070068	7	2	18,6
P24534	Elongation factor 1-beta	EEF1B2	23.4365615844727	22.0092887878418	23.8301982879639	23.7419471740723	24.1880474090576	22.4720764160156	23.3479843139648	22.102424621582	24.3767032623291	11	9	59,1
P24539	ATP synthase F(0) complex subunit B1, mitochondrial	ATP5F1	16.3428726196289	16.0172958374023	15.2586135864258	15.1526508331299	15.5478210449219	17.0248584747314	11.7772655487061	14.1401014328003	17.4203720092773	5	5	21,9
P24593	Insulin-like growth factor-binding protein 5	IGFBP5	19.8250160217285	20.8150024414063	20.5726165771484	18.5837860107422	19.2559833526611	19.4736385345459	21.6363143920898	22.0384101867676	21.7508544921875	6	6	29
P24666;P24666-2;P24666-3;P24666-4	Low molecular weight phosphotyrosine protein phosphatase	ACP1	14.9260511398315	15.793628692627	14.7138700485229	11.9215955734253	12.6791982650757	14.5142822265625	12.6002626419067	13.333381652832	15.6493949890137	5	5	39,2
P24752	Acetyl-CoA acetyltransferase, mitochondrial	ACAT1	20.490047454834	20.8761501312256	20.2392616271973	19.0223045349121	18.7294788360596	19.3882122039795	20.7143287658691	21.2041854858398	20.6389579772949	14	14	58,3
P24821-4;P24821-2	Tenascin	TNC	20.299108505249	19.428653717041	20.2856273651123	19.8296089172363	19.7527370452881	19.3202419281006	21.4424476623535	21.4084243774414	21.9370002746582	57	1	42,4
P24844;P24844-2	Myosin regulatory light polypeptide 9	MYL9	17.6675624847412	14.2092247009277	18.0220031738281	19.1379852294922	19.0576515197754	16.647388458252	18.8807411193848	18.5473251342773	20.1244659423828	11	3	62,2
P24928	DNA-directed RNA polymerase II subunit RPB1	POLR2A	18.4223480224609	18.7524814605713	18.110164642334	18.6135215759277	18.0959033966064	18.6518058776855	13.2935476303101	16.7722644805908	15.456470489502	33	32	27
P24941;P24941-2	Cyclin-dependent kinase 2	CDK2	13.9756946563721	11.9551029205322	13.448637008667	15.4578237533569	14.1459789276123	13.2315921783447	13.6021490097046	14.2799882888794	12.560959815979	4	2	16,4
P25054;P25054-2;P25054-3	Adenomatous polyposis coli protein	APC	15.3028469085693	14.9122467041016	12.8053207397461	15.6416807174683	14.7468948364258	16.3226680755615	13.0794544219971	13.385537147522	13.0558214187622	5	5	3
P25098	Beta-adrenergic receptor kinase 1	ADRBK1	15.7496242523193	16.1259288787842	15.7342720031738	13.5628814697266	13.928111076355	14.3128862380981	13.0757055282593	16.6966514587402	15.6477394104004	10	10	19,4
P25205;P25205-2	DNA replication licensing factor MCM3	MCM3	17.2787246704102	18.2824478149414	17.6671867370605	17.8304252624512	18.0993843078613	19.2332515716553	13.0948925018311	15.3687057495117	15.3074979782104	21	21	32,3
P25208	Nuclear transcription factor Y subunit beta	NFYB	16.6752834320068	15.3315572738647	16.7321186065674	17.5595474243164	17.2286605834961	13.0061330795288	13.0995950698853	13.4497156143188	12.1319236755371	2	2	21,7
P25311	Zinc-alpha-2-glycoprotein	AZGP1	14.4213066101074	18.3467750549316	16.7110824584961	19.0863475799561	17.7822818756104	17.1785697937012	22.5031509399414	18.3597660064697	20.188850402832	7	7	29,5
P25391	Laminin subunit alpha-1	LAMA1	14.2088441848755	13.1667432785034	11.7037305831909	13.5241746902466	12.2877550125122	13.5379467010498	12.8296709060669	13.2737512588501	13.2797613143921	2	1	0,9
P25398	40S ribosomal protein S12	RPS12	23.4812183380127	23.117244720459	23.3483409881592	23.4300804138184	23.6911163330078	23.8818168640137	22.9900207519531	22.982494354248	22.6976299285889	9	9	70,5
P25440;P25440-2;P25440-3;P25440-4	Bromodomain-containing protein 2	BRD2	19.1671409606934	18.3229522705078	18.9908542633057	18.6430053710938	17.9869213104248	17.9518375396729	13.1772203445435	16.2138061523438	15.7730369567871	13	11	19
P25445;P25445-6	Tumor necrosis factor receptor superfamily member 6	FAS	15.4865798950195	17.7268695831299	15.7030620574951	14.3560228347778	14.5254468917847	16.5975151062012	15.9772663116455	17.3920249938965	15.7457294464111	3	3	10,1
P25685;P25685-2	DnaJ homolog subfamily B member 1	DNAJB1	14.558931350708	16.1490802764893	13.5902500152588	15.5987195968628	17.0950832366943	17.6393623352051	16.964527130127	17.4298515319824	16.8873977661133	9	8	28,2
P25686;P25686-2	DnaJ homolog subfamily B member 2	DNAJB2	14.6829223632813	14.8649101257324	14.7195892333984	14.8109226226807	11.7512636184692	13.4131898880005	13.6866970062256	14.1223211288452	13.0405464172363	3	3	13,9
P25705;P25705-2;P25705-3	ATP synthase subunit alpha, mitochondrial	ATP5A1	18.6947746276855	18.6211833953857	18.3921203613281	18.0115013122559	18.4375267028809	18.9380016326904	18.7778739929199	18.9906311035156	18.7855224609375	21	21	51,9
P25786;P25786-2	Proteasome subunit alpha type-1	PSMA1	18.2792549133301	18.1705741882324	18.3230895996094	18.4312725067139	18.243896484375	18.9085083007813	15.3120679855347	16.7176113128662	18.1786994934082	11	11	57
P25787	Proteasome subunit alpha type-2	PSMA2	21.7215042114258	21.9872188568115	21.4992523193359	21.294677734375	20.9762783050537	21.147439956665	19.4181823730469	20.577033996582	20.0802421569824	7	7	45,3
P25788;P25788-2	Proteasome subunit alpha type-3	PSMA3	20.418062210083	20.681468963623	20.0807037353516	19.8986721038818	20.0841979980469	20.3684692382813	18.2451801300049	19.8674507141113	18.9441947937012	9	9	38,4
P25789;P25789-2	Proteasome subunit alpha type-4	PSMA4	20.0356903076172	18.979808807373	20.471435546875	20.4143009185791	20.41432762146	18.6786022186279	17.4893264770508	18.2264518737793	19.7821388244629	9	9	53,6
P25815	Protein S100-P	S100P	14.5875835418701	13.9445066452026	14.5723628997803	15.3647060394287	14.6478004455566	12.4854536056519	14.1927547454834	13.7482490539551	15.7854290008545	2	2	27,4
P25940	Collagen alpha-3(V) chain	COL5A3	10.7359790802002	13.1400384902954	12.8895092010498	15.8487014770508	15.8114881515503	12.8851757049561	13.8178205490112	14.2586975097656	14.4686918258667	5	5	5,2
P26006;P26006-1	Integrin alpha-3;Integrin alpha-3 heavy chain;Integrin alpha-3 light chain	ITGA3	13.5437641143799	14.5910968780518	15.7647161483765	15.9645214080811	12.1376962661743	15.1292028427124	13.3591327667236	14.4592399597168	14.764232635498	7	7	10,1
P26038	Moesin	MSN	22.0072498321533	22.4370403289795	22.0580024719238	22.7635383605957	23.1912231445313	23.6055164337158	22.382719039917	22.7625255584717	22.5804405212402	21	13	38,6
P26196	Probable ATP-dependent RNA helicase DDX6	DDX6	18.7043838500977	18.9374771118164	18.6024703979492	19.109619140625	19.3379554748535	19.6524295806885	18.5613021850586	19.0796737670898	18.4148864746094	25	25	69,4
P26232;P26232-2;P26232-5;P26232-3	Catenin alpha-2	CTNNA2	18.9890747070313	19.7560997009277	18.7946109771729	18.5639114379883	18.307502746582	18.9460220336914	18.6241493225098	19.4372444152832	18.58766746521	9	2	14,1
P26358;P26358-2;P26358-3	DNA (cytosine-5)-methyltransferase 1	DNMT1	18.1836242675781	17.4602317810059	18.2164211273193	18.4859428405762	18.5006408691406	17.9557685852051	15.6602468490601	13.1618366241455	12.89684009552	22	22	20,6
P26368;P26368-2	Splicing factor U2AF 65 kDa subunit	U2AF2	20.7962017059326	19.7625503540039	20.8232727050781	21.4089965820313	21.4679183959961	20.9792022705078	18.5747146606445	19.462329864502	19.6654968261719	15	13	54,5
P26373;P26373-2	60S ribosomal protein L13	RPL13	18.3753280639648	22.3625144958496	19.8167457580566	20.4828624725342	21.3435478210449	24.2939567565918	22.8901748657227	23.5268898010254	21.3874187469482	5	5	24,2
P26440;P26440-2	Isovaleryl-CoA dehydrogenase, mitochondrial	IVD	15.9587841033936	15.803352355957	15.7486906051636	11.8526391983032	15.207820892334	13.1137714385986	13.3373346328735	15.0178527832031	15.548529624939	2	2	7
P26447	Protein S100-A4	S100A4	15.8859186172485	15.5151901245117	15.7481842041016	16.0341014862061	16.1593933105469	16.5418891906738	12.5436563491821	13.5831956863403	14.6663856506348	2	2	18,8
P26572	Alpha-1,3-mannosyl-glycoprotein 2-beta-N-acetylglucosaminyltransferase	MGAT1	18.000114440918	17.4245643615723	17.4766025543213	17.7578945159912	17.9939346313477	17.712553024292	15.0834789276123	16.6798210144043	17.3463668823242	7	7	19,6
P26599;P26599-2;P26599-3	Polypyrimidine tract-binding protein 1	PTBP1	23.745080947876	24.2072868347168	23.9986877441406	23.9973564147949	24.0120697021484	24.1308364868164	21.6632709503174	22.90087890625	22.9782180786133	20	19	60,1
P26639;P26639-2	Threonine--tRNA ligase, cytoplasmic	TARS	16.2100410461426	16.8868293762207	16.5948810577393	15.626148223877	15.5676517486572	16.7344093322754	16.0664653778076	17.4148273468018	17.3534603118896	13	13	26,3
P26640	Valine--tRNA ligase	VARS	21.8637886047363	22.3270072937012	21.9698448181152	21.5238647460938	21.5347290039063	21.9444141387939	21.1332817077637	22.1017780303955	21.5708389282227	48	48	55,5
P26641;P26641-2	Elongation factor 1-gamma	EEF1G	23.6662101745605	23.7559204101563	23.8207969665527	23.8945960998535	23.7371673583984	24.046257019043	24.2418365478516	24.0577564239502	24.094539642334	29	29	76,7
P26885	Peptidyl-prolyl cis-trans isomerase FKBP2	FKBP2	16.9901695251465	17.8907432556152	16.4065895080566	15.4020805358887	14.9225616455078	15.5294609069824	14.4799633026123	16.1325836181641	15.6239337921143	3	3	38,7
P27105	Erythrocyte band 7 integral membrane protein	STOM	20.3792133331299	21.6364974975586	20.9119319915771	19.9291038513184	19.8961868286133	20.6717987060547	22.3228912353516	20.9666900634766	20.7247848510742	11	11	53,1
P27348	14-3-3 protein theta	YWHAQ	19.1208610534668	16.598991394043	19.1465854644775	18.6867599487305	18.5487689971924	16.8945922851563	17.2080268859863	16.6847267150879	19.3684997558594	10	8	43,3
P27361;P27361-2;P27361-3	Mitogen-activated protein kinase 3	MAPK3	16.4860382080078	14.3132667541504	15.9106063842773	15.402904510498	14.52476978302	12.2374534606934	13.5173797607422	12.9686031341553	16.6520175933838	6	4	29
P27448;P27448-3;P27448-4;P27448-2;P27448-6;P27448-7;P27448-8	MAP/microtubule affinity-regulating kinase 3	MARK3	15.1448736190796	16.7617721557617	14.8921146392822	15.2739906311035	14.9104022979736	16.8773555755615	16.5232849121094	17.36741065979	15.2800197601318	7	5	13,1
P27449	V-type proton ATPase 16 kDa proteolipid subunit	ATP6V0C	16.3103561401367	15.860405921936	16.1514015197754	15.9462223052979	15.4702224731445	14.7187471389771	14.4330987930298	13.7760334014893	15.9470539093018	2	2	31,6
P27487	Dipeptidyl peptidase 4;Dipeptidyl peptidase 4 membrane form;Dipeptidyl peptidase 4 soluble form	DPP4	16.9261569976807	15.4742069244385	16.7534065246582	13.4066934585571	12.6486930847168	11.73597240448	15.972508430481	15.1325702667236	13.7007312774658	11	11	17,5
P27540;P27540-2;P27540-3;P27540-4	Aryl hydrocarbon receptor nuclear translocator	ARNT	14.4664897918701	15.4046754837036	14.2165946960449	14.7032594680786	13.5207023620605	14.0153341293335	13.723313331604	14.8165483474731	12.3400230407715	4	4	9,4
P27635	60S ribosomal protein L10	RPL10	20.242488861084	19.5071678161621	20.4814033508301	20.3096008300781	21.0836448669434	19.3994140625	13.1137237548828	13.971399307251	19.7044982910156	7	7	32,2
P27658	Collagen alpha-1(VIII) chain;Vastatin	COL8A1	17.7714939117432	17.2297801971436	16.5646362304688	18.1329002380371	17.158275604248	18.4644241333008	19.182279586792	20.4754943847656	18.9409408569336	4	4	11,7
P27694	Replication protein A 70 kDa DNA-binding subunit;Replication protein A 70 kDa DNA-binding subunit, N-terminally processed	RPA1	16.4901142120361	16.8296146392822	16.5542125701904	16.9645748138428	17.0937671661377	17.3383140563965	12.3073377609253	15.8602848052979	14.9293203353882	7	7	15,3
P27695	DNA-(apurinic or apyrimidinic site) lyase;DNA-(apurinic or apyrimidinic site) lyase, mitochondrial	APEX1	20.1156005859375	20.3028049468994	20.6953315734863	20.6497535705566	20.7587585449219	21.0363636016846	18.3164749145508	20.0482006072998	19.7476482391357	10	10	54,1
P27708	CAD protein;Glutamine-dependent carbamoyl-phosphate synthase;Aspartate carbamoyltransferase;Dihydroorotase	CAD	15.0850296020508	17.5900897979736	15.4245414733887	15.9966506958008	16.3102798461914	17.3853340148926	16.671070098877	18.4181861877441	16.2269096374512	20	20	14,3
P27797	Calreticulin	CALR	20.3084182739258	19.6702346801758	19.8737277984619	19.8470993041992	20.1190338134766	19.4424285888672	20.0287666320801	19.5747337341309	20.553596496582	9	9	43,9
P27815;P27815-2;P27815-6;P27815-7;P27815-5;P27815-4;P27815-3;Q08499;Q08499-2;Q08499-4;Q08499-5;Q08499-10;Q08499-9;Q08499-8;Q08499-3;Q08499-11	cAMP-specific 3,5-cyclic phosphodiesterase 4A;cAMP-specific 3,5-cyclic phosphodiesterase 4D	PDE4A;PDE4D	12.4835805892944	12.6887998580933	13.201286315918	21.7509098052979	22.0911655426025	13.2702007293701	13.423716545105	13.9835977554321	23.5307674407959	2	1	2,7
P27816;P27816-6;P27816-2	Microtubule-associated protein 4	MAP4	22.0398292541504	21.4873542785645	22.4118232727051	22.7425804138184	22.9050350189209	22.1615257263184	22.6637268066406	21.8007049560547	22.9164733886719	33	15	43,5
P27816-4	Microtubule-associated protein 4	MAP4	12.9663600921631	11.7688961029053	12.0799646377563	16.1731204986572	16.3950424194336	12.4857358932495	14.0166082382202	13.4564399719238	11.9203958511353	13	4	27,4
P27824;P27824-2;P27824-3	Calnexin	CANX	19.3923263549805	16.4110012054443	18.4356918334961	19.1000480651855	18.678955078125	18.1925201416016	18.1462364196777	18.3062324523926	19.642765045166	11	11	22,1
P27987;P27987-2	Inositol-trisphosphate 3-kinase B	ITPKB	12.774561882019	13.0548934936523	12.0697536468506	13.0425205230713	11.967267036438	12.0394163131714	12.7243013381958	13.9386606216431	12.0250015258789	2	2	3,5
P28062;P28062-2	Proteasome subunit beta type-8	PSMB8	18.3003540039063	15.9106769561768	18.1113777160645	17.3548965454102	17.4002552032471	15.5160779953003	12.1957902908325	15.9670162200928	17.0153160095215	8	8	49,6
P28065;P28065-2	Proteasome subunit beta type-9	PSMB9	18.4369506835938	17.505729675293	18.2027378082275	17.4498538970947	17.2402534484863	16.2756786346436	15.9889068603516	16.0148677825928	16.6972255706787	5	5	33,8
P28066;P28066-2	Proteasome subunit alpha type-5	PSMA5	21.1184997558594	21.2624111175537	21.4101390838623	21.6765823364258	21.2362670898438	21.1451988220215	19.5236625671387	20.0715217590332	20.3320236206055	11	11	65,1
P28070	Proteasome subunit beta type-4	PSMB4	20.8314456939697	20.9795722961426	21.0538349151611	21.1096935272217	20.8945579528809	21.0852661132813	19.3729553222656	20.6339626312256	19.9342918395996	7	7	44,7
P28072	Proteasome subunit beta type-6	PSMB6	19.4123687744141	17.3994369506836	19.409553527832	19.7283363342285	19.8016700744629	18.2101726531982	15.3691968917847	18.1473922729492	18.8239669799805	6	5	55,2
P28074;P28074-3;P28074-2	Proteasome subunit beta type-5	PSMB5	19.1500854492188	18.9908809661865	19.7291278839111	19.6845436096191	19.9346866607666	19.1050395965576	18.0275726318359	18.8015899658203	19.1943664550781	9	9	48,7
P28161;P28161-2	Glutathione S-transferase Mu 2	GSTM2	17.138069152832	16.3403797149658	16.6641979217529	15.685754776001	15.1730098724365	14.0063257217407	13.059796333313	14.9349765777588	17.1976928710938	3	2	20,2
P28288;P28288-2	ATP-binding cassette sub-family D member 3	ABCD3	20.9479331970215	20.4604663848877	20.546142578125	20.5697536468506	20.8568840026855	20.7582912445068	18.7371063232422	20.1714744567871	20.3668251037598	22	22	41,3
P28289;P28289-2	Tropomodulin-1	TMOD1	16.5293731689453	18.9691162109375	17.7171573638916	16.8542213439941	17.5053939819336	19.091552734375	18.371452331543	19.335241317749	17.821662902832	9	7	32,6
P28290;P28290-2;P28290-3	Sperm-specific antigen 2	SSFA2	14.8875465393066	15.8211603164673	13.8067579269409	15.9769611358643	15.0311231613159	16.4251518249512	12.7615909576416	13.8439502716064	15.6862316131592	12	12	13,8
P28300	Protein-lysine 6-oxidase	LOX	19.0346908569336	18.0495624542236	19.1955585479736	18.1527194976807	17.7692909240723	17.1589641571045	18.0554237365723	18.9531002044678	20.0296936035156	7	7	36,9
P28328	Peroxisome biogenesis factor 2	PEX2	13.7308788299561	13.6736631393433	12.5394010543823	12.0815992355347	12.7790622711182	12.7345304489136	12.9606981277466	13.1075468063354	12.2190504074097	2	2	15,4
P28331;P28331-4;P28331-2;P28331-5;P28331-3	NADH-ubiquinone oxidoreductase 75 kDa subunit, mitochondrial	NDUFS1	18.4153747558594	19.2021141052246	18.4688987731934	18.9642791748047	19.2570838928223	19.9243106842041	17.4995155334473	18.5947208404541	17.9861183166504	29	29	58,6
P28340	DNA polymerase delta catalytic subunit	POLD1	14.9744758605957	15.3537702560425	15.2379035949707	15.0507259368896	15.2599439620972	15.1198692321777	13.4191360473633	13.3373880386353	12.0699586868286	12	12	16,6
P28347;P28347-2	Transcriptional enhancer factor TEF-1	TEAD1	16.4838371276855	16.8060073852539	16.498498916626	16.7536563873291	16.8159255981445	16.1594352722168	13.4035739898682	16.8376274108887	15.3583927154541	4	3	15
P28370;P28370-2	Probable global transcription activator SNF2L1	SMARCA1	16.670711517334	17.3564071655273	16.8391342163086	16.040828704834	16.0045547485352	17.0935554504395	12.4428339004517	15.9018125534058	14.6271648406982	25	15	22,4
P28482;P28482-2	Mitogen-activated protein kinase 1	MAPK1	17.8216438293457	13.7573394775391	18.1017570495605	17.7211151123047	17.8890838623047	15.7122421264648	17.8999881744385	16.833080291748	19.0809917449951	14	12	64,2
P28702;P28702-3	Retinoic acid receptor RXR-beta	RXRB	15.444896697998	16.7063293457031	15.449896812439	15.9534778594971	15.8117980957031	14.924129486084	12.2056274414063	13.8592119216919	13.1505374908447	5	2	12,4
P28715	DNA repair protein complementing XP-G cells	ERCC5	9.89560604095459	13.9027519226074	13.3220891952515	12.9640674591064	12.8839378356934	14.2924652099609	13.6885557174683	12.2293634414673	13.3446102142334	4	1	4,7
P28799;P28799-2;P28799-3	Granulins;Acrogranin;Paragranulin;Granulin-1;Granulin-2;Granulin-3;Granulin-4;Granulin-5;Granulin-6;Granulin-7	GRN	12.9809608459473	12.1628952026367	11.7251110076904	12.7011766433716	12.1378555297852	13.5233287811279	13.0887489318848	13.4063844680786	14.7388315200806	5	5	14,8
P28827;P28827-2	Receptor-type tyrosine-protein phosphatase mu	PTPRM	15.1939487457275	16.2319526672363	14.6017150878906	13.8697862625122	12.3903532028198	13.6733093261719	14.2023143768311	15.2329082489014	13.5363206863403	3	3	3
P28838;P28838-2	Cytosol aminopeptidase	LAP3	16.0481033325195	16.4336585998535	15.7604541778564	14.2900276184082	14.3114213943481	14.8708019256592	13.5999126434326	15.4316205978394	15.7914247512817	10	10	32,4
P29083	General transcription factor IIE subunit 1	GTF2E1	15.802318572998	17.287712097168	15.4437408447266	15.652286529541	15.7148265838623	16.7857055664063	12.4218463897705	15.9953918457031	13.5624380111694	6	6	17,3
P29084	Transcription initiation factor IIE subunit beta	GTF2E2	15.2841968536377	14.6352443695068	15.277551651001	15.1277828216553	15.1313953399658	14.8622016906738	14.4817543029785	11.5355854034424	12.5442132949829	5	5	26,1
P29144	Tripeptidyl-peptidase 2	TPP2	19.4817771911621	20.0110549926758	19.5064239501953	17.7596664428711	17.7653770446777	18.3912811279297	18.3816719055176	19.8397789001465	18.3771286010742	31	31	37,9
P29279;P29279-2	Connective tissue growth factor	CTGF	16.8063735961914	15.9488945007324	17.2754764556885	16.3483085632324	15.2311820983887	15.9455585479736	17.9203910827637	18.7627716064453	19.0577621459961	11	10	42,4
P29317	Ephrin type-A receptor 2	EPHA2	17.2316093444824	16.7493152618408	16.2593536376953	16.5561370849609	16.213680267334	16.4794998168945	14.8597288131714	15.357982635498	16.4459781646729	18	17	26,6
P29323;P29323-2;P29323-3;P54762;P54762-5	Ephrin type-B receptor 2;Ephrin type-B receptor 1	EPHB2;EPHB1	13.7392530441284	12.6834316253662	13.442943572998	13.0876121520996	11.304744720459	12.730001449585	12.4698085784912	12.4956083297729	14.6582670211792	3	2	4,8
P29353;P29353-2;P29353-7;P29353-6;P29353-3;P29353-5	SHC-transforming protein 1	SHC1	14.9821872711182	12.2792100906372	14.1680450439453	13.9996528625488	12.3436422348022	12.711217880249	12.539680480957	11.2799272537231	13.5802583694458	3	3	7,5
P29372;P29372-5;P29372-4;P29372-2	DNA-3-methyladenine glycosylase	MPG	17.2588920593262	17.096643447876	18.0541801452637	18.9212970733643	18.9703388214111	19.3801708221436	13.5897130966187	17.6634616851807	16.4041366577148	7	7	31,2
P29401;P29401-2	Transketolase	TKT	18.5258255004883	17.6070251464844	18.5073661804199	17.9532890319824	18.100866317749	17.1408405303955	17.1005306243896	15.5025062561035	18.6088047027588	19	19	56,2
P29466;P29466-2;P29466-4;P29466-3	Caspase-1;Caspase-1 subunit p20;Caspase-1 subunit p10	CASP1	14.4831914901733	11.7260274887085	13.8376092910767	11.7032833099365	11.0568065643311	14.0309391021729	13.4830703735352	13.236572265625	12.7158699035645	2	2	8,2
P29508;P29508-2	Serpin B3	SERPINB3	16.8594722747803	16.9759979248047	16.5283393859863	18.0623512268066	17.0587348937988	16.303638458252	19.109073638916	16.3415222167969	18.3806133270264	16	9	50,5
P29536;P29536-2	Leiomodin-1	LMOD1	17.4936256408691	19.0747222900391	18.301139831543	16.9595909118652	17.3157329559326	17.7758674621582	19.7771377563477	20.1136436462402	18.97922706604	11	11	20,5
P29558	RNA-binding motif, single-stranded-interacting protein 1	RBMS1	19.0855865478516	20.3184108734131	19.2056083679199	19.2832336425781	19.2196235656738	19.1342620849609	16.8288555145264	17.1605682373047	17.0863075256348	5	1	22,7
P29558-2	RNA-binding motif, single-stranded-interacting protein 1	RBMS1	12.7522211074829	12.2674827575684	15.262279510498	15.4276466369629	17.140739440918	12.8897790908813	12.7322101593018	13.1693334579468	15.2491474151611	5	1	23,3
P29590;P29590-11;P29590-4;P29590-2;P29590-3;P29590-8;P29590-9;P29590-14;P29590-10;P29590-13	Protein PML	PML	18.633674621582	18.3970890045166	18.0520763397217	17.6712837219238	16.925989151001	16.6573829650879	15.5457181930542	16.9420700073242	17.0188751220703	17	5	30,7
P29590-5;P29590-12	Protein PML	PML	13.4293508529663	12.8322286605835	13.0346784591675	12.7491731643677	11.696496963501	12.2568168640137	12.7092657089233	12.4409408569336	12.4027729034424	13	1	34,4
P29597	Non-receptor tyrosine-protein kinase TYK2	TYK2	14.0969543457031	15.4171953201294	13.6910018920898	12.8728313446045	12.7713146209717	13.4853000640869	13.396463394165	14.681303024292	12.4765224456787	6	6	7,5
P29692-2			21.737174987793	21.8420467376709	22.3969898223877	22.4215698242188	22.3669853210449	22.3135814666748	23.1790313720703	22.3652381896973	23.0512390136719	20	3	35,5
P29692-3			19.409610748291	22.9151191711426	20.576358795166	18.8077449798584	16.2821884155273	19.2476387023926	22.6766338348389	23.0779304504395	20.5473709106445	17	1	69,3
P29728;P29728-2	2-5-oligoadenylate synthase 2	OAS2	9.97699451446533	12.3593950271606	8.68183612823486	10.8904933929443	12.0172147750854	13.9565362930298	13.8169527053833	12.3318548202515	13.1979656219482	18	18	42,4
P29992;O95837	Guanine nucleotide-binding protein subunit alpha-11;Guanine nucleotide-binding protein subunit alpha-14	GNA11;GNA14	17.0755500793457	17.528226852417	16.2565402984619	15.4793720245361	15.2381153106689	16.3984508514404	14.4440135955811	17.2871170043945	17.0278797149658	8	4	31,5
P30040	Endoplasmic reticulum resident protein 29	ERP29	15.7830200195313	18.8778114318848	17.3875102996826	16.5788192749023	17.4021377563477	18.602668762207	18.3131065368652	19.0408096313477	17.534122467041	10	10	49
P30041	Peroxiredoxin-6	PRDX6	19.8102951049805	18.1458320617676	19.4436931610107	18.1663398742676	18.0613632202148	17.4071578979492	20.0510597229004	19.1435470581055	20.8047904968262	13	13	62,5
P30043	Flavin reductase (NADPH)	BLVRB	15.101770401001	13.913519859314	14.3150434494019	11.934380531311	13.2383470535278	15.0297183990479	17.764612197876	13.9507284164429	13.0501527786255	2	2	21,8
P30044;P30044-2;P30044-3;P30044-4	Peroxiredoxin-5, mitochondrial	PRDX5	18.0437240600586	17.179084777832	17.6811256408691	17.0235061645508	17.0030250549316	17.3247985839844	16.9697151184082	17.2903747558594	18.2006645202637	8	8	47,2
P30046;A6NHG4;P30046-2	D-dopachrome decarboxylase;D-dopachrome decarboxylase-like protein	DDT;DDTL	15.795825958252	15.6727771759033	15.9408321380615	12.1012001037598	13.1124458312988	15.2122688293457	12.1731853485107	16.7256050109863	12.9265403747559	3	3	33,1
P30048;P30048-2	Thioredoxin-dependent peroxide reductase, mitochondrial	PRDX3	18.8061790466309	20.2169780731201	18.5153274536133	20.6279048919678	20.3669185638428	22.0685997009277	21.2521286010742	21.59010887146	20.0180072784424	8	8	48,4
P30050;P30050-2	60S ribosomal protein L12	RPL12	22.1779232025146	22.0357875823975	23.022216796875	23.1488723754883	22.4212989807129	22.505428314209	23.0386276245117	21.7808742523193	22.5622482299805	7	7	58,8
P30084	Enoyl-CoA hydratase, mitochondrial	ECHS1	15.8400745391846	12.58118724823	16.000020980835	15.7522735595703	16.2238273620605	14.3044939041138	13.3383007049561	13.3872442245483	17.8029441833496	6	6	37,9
P30085;P30085-3;P30085-2	UMP-CMP kinase	CMPK1	16.4051132202148	17.8384017944336	16.457275390625	14.6786670684814	14.5039196014404	16.7966480255127	16.2051429748535	18.9668083190918	18.012077331543	6	6	35,2
P30086	Phosphatidylethanolamine-binding protein 1;Hippocampal cholinergic neurostimulating peptide	PEBP1	17.9167327880859	17.0410308837891	17.8849029541016	16.3943901062012	16.4635047912598	13.9109497070313	16.5431518554688	15.7656211853027	18.3913269042969	6	6	59,9
P30101	Protein disulfide-isomerase A3	PDIA3	19.9606056213379	19.2469825744629	20.3278160095215	19.4972724914551	19.2992897033691	18.8962936401367	20.5819263458252	19.6881484985352	20.9024543762207	20	20	47,1
P30153	Serine/threonine-protein phosphatase 2A 65 kDa regulatory subunit A alpha isoform	PPP2R1A	20.4540939331055	20.7816543579102	20.1925354003906	19.9158382415771	19.7873725891113	20.2711486816406	19.0439071655273	20.4962387084961	19.708568572998	19	14	48,4
P30154;P30154-4;P30154-2;P30154-5;P30154-3	Serine/threonine-protein phosphatase 2A 65 kDa regulatory subunit A beta isoform	PPP2R1B	16.0098037719727	16.6006660461426	15.7584524154663	14.7729320526123	14.3274335861206	16.2877063751221	12.897479057312	15.1656923294067	11.7230319976807	9	4	24,3
P30260;P30260-2	Cell division cycle protein 27 homolog	CDC27	17.3065567016602	17.9469299316406	17.4596309661865	17.1631717681885	17.1968612670898	17.3775672912598	13.1250057220459	14.7617874145508	12.9447288513184	16	16	38
P30405;P30405-2	Peptidyl-prolyl cis-trans isomerase F, mitochondrial	PPIF	14.592830657959	15.6332588195801	14.4109811782837	12.9635286331177	13.939603805542	13.1762247085571	14.0404005050659	12.3409261703491	13.8556470870972	3	3	37,2
P30414	NK-tumor recognition protein;Putative peptidyl-prolyl cis-trans isomerase	NKTR	12.3837852478027	13.7572298049927	13.7450923919678	12.9197654724121	15.6824188232422	13.9342336654663	13.537220954895	13.2581338882446	12.9242715835571	3	3	4
P30419;P30419-2	Glycylpeptide N-tetradecanoyltransferase 1	NMT1	20.4112167358398	19.9009418487549	20.4849472045898	20.4589805603027	20.5640525817871	20.3168716430664	18.5649719238281	19.5134124755859	20.0516624450684	15	11	37,7
P30519;P30519-2	Heme oxygenase 2	HMOX2	13.9940767288208	12.7262296676636	13.7540616989136	14.0484867095947	12.6615104675293	13.228138923645	13.6896867752075	14.1321229934692	14.4211540222168	3	3	17,7
P30530;P30530-2	Tyrosine-protein kinase receptor UFO	AXL	15.6329154968262	15.6610946655273	14.985652923584	15.1303415298462	14.5707340240479	15.4024810791016	13.9590530395508	15.2626914978027	15.1181869506836	6	6	10,2
P30533	Alpha-2-macroglobulin receptor-associated protein	LRPAP1	18.0865821838379	17.697826385498	14.9956550598145	17.3784809112549	16.7934226989746	18.0475616455078	18.197883605957	19.6264266967773	18.0879135131836	3	3	7,8
P30566;P30566-2	Adenylosuccinate lyase	ADSL	14.0345363616943	15.0622482299805	14.1713352203369	13.5283317565918	14.2531824111938	14.2867069244385	13.4914541244507	16.1931190490723	15.0090303421021	9	9	32,4
P30622;P30622-2;P30622-1	CAP-Gly domain-containing linker protein 1	CLIP1	18.1529197692871	16.1746635437012	17.7043323516846	17.0544052124023	17.0460662841797	17.0639343261719	15.5080728530884	17.4701499938965	17.6303939819336	16	11	13,3
P30740;P30740-2	Leukocyte elastase inhibitor	SERPINB1	15.1768913269043	16.8255977630615	15.8772525787354	13.4714603424072	13.7280702590942	15.7860069274902	17.5767707824707	17.0558338165283	15.3720903396606	8	7	26,9
P30837	Aldehyde dehydrogenase X, mitochondrial	ALDH1B1	13.2738132476807	13.2804660797119	12.6203718185425	12.9924716949463	11.7510681152344	12.7448740005493	13.3885126113892	13.4628858566284	16.1200981140137	5	5	12
P30876	DNA-directed RNA polymerase II subunit RPB2	POLR2B	17.1520442962646	18.0162220001221	16.9658470153809	16.9114990234375	16.7606468200684	17.374153137207	13.5729761123657	15.5361032485962	11.7496614456177	19	19	25,9
P31025	Lipocalin-1	LCN1	13.033429145813	17.2002658843994	14.5999126434326	18.1041965484619	19.2366905212402	18.2298583984375	23.1680793762207	20.9211444854736	19.2597312927246	5	5	40,3
P31040;P31040-2;P31040-3	Succinate dehydrogenase [ubiquinone] flavoprotein subunit, mitochondrial	SDHA	16.197961807251	16.8712043762207	16.2772693634033	15.7064990997314	15.6866312026978	16.4663162231445	14.956693649292	16.6323642730713	15.9989185333252	6	6	15,2
P31146	Coronin-1A	CORO1A	13.7377758026123	10.9799966812134	14.7930431365967	15.4062852859497	15.8806018829346	12.7931079864502	13.9173221588135	12.9122085571289	12.9233646392822	3	3	13,9
P31151	Protein S100-A7	S100A7	19.1630744934082	18.3642158508301	19.1244277954102	20.1687316894531	19.5087699890137	18.5678596496582	20.5242500305176	19.6419448852539	20.1787872314453	8	5	55,4
P31153;P31153-2	S-adenosylmethionine synthase isoform type-2	MAT2A	14.7422733306885	15.4503793716431	13.8722152709961	14.1375894546509	14.3852424621582	15.8125286102295	13.125319480896	14.9266204833984	11.4337282180786	4	4	15,9
P31323	cAMP-dependent protein kinase type II-beta regulatory subunit	PRKAR2B	16.4160804748535	15.8518447875977	14.9385623931885	14.7799034118652	14.4695491790771	14.9246225357056	13.0479879379272	12.2297773361206	13.0884428024292	7	5	27
P31483-2;P31483;P31483-3	Nucleolysin TIA-1 isoform p40	TIA1	18.985237121582	17.0441303253174	17.8915023803711	18.7770843505859	18.8092365264893	17.3224391937256	13.1944971084595	13.8674058914185	16.1579418182373	7	5	29,3
P31513	Dimethylaniline monooxygenase [N-oxide-forming] 3	FMO3	13.1436681747437	14.6648063659668	14.0082588195801	12.8156404495239	12.2594833374023	12.7163171768188	12.8423919677734	12.4774723052979	12.0795392990112	2	2	6,4
P31689;P31689-2	DnaJ homolog subfamily A member 1	DNAJA1	20.118106842041	18.6716842651367	19.6924705505371	19.9080848693848	19.5639991760254	19.1474552154541	17.0831909179688	17.8579273223877	18.9197158813477	13	13	49,6
P31930	Cytochrome b-c1 complex subunit 1, mitochondrial	UQCRC1	17.9027938842773	17.2008953094482	16.9173011779785	17.4654426574707	17.5150184631348	15.8353958129883	10.8874034881592	14.5602626800537	17.8822174072266	12	12	42,7
P31937	3-hydroxyisobutyrate dehydrogenase, mitochondrial	HIBADH	15.4880504608154	14.8412570953369	14.8129062652588	13.4623699188232	12.2209892272949	14.2715358734131	13.8535747528076	14.9806747436523	15.0909080505371	6	6	26,5
P31939;P31939-2	Bifunctional purine biosynthesis protein PURH;Phosphoribosylaminoimidazolecarboxamide formyltransferase;IMP cyclohydrolase	ATIC	19.4296531677246	19.2061157226563	17.7288990020752	15.6789588928223	16.1990547180176	15.8197746276855	19.7090187072754	19.8031806945801	17.5219192504883	30	30	63
P31942;P31942-2;P31942-3;P31942-4;P31942-6;P31942-5	Heterogeneous nuclear ribonucleoprotein H3	HNRNPH3	19.7774200439453	20.9134769439697	19.6032829284668	21.0384712219238	21.1623802185059	21.5579795837402	18.2587356567383	20.4045696258545	18.931396484375	8	8	46,2
P31943	Heterogeneous nuclear ribonucleoprotein H;Heterogeneous nuclear ribonucleoprotein H, N-terminally processed	HNRNPH1	21.4826354980469	21.146369934082	20.9140911102295	21.490234375	21.6020965576172	22.3734817504883	18.3379783630371	20.1789741516113	19.8755168914795	13	9	40,8
P31944	Caspase-14;Caspase-14 subunit p17, mature form;Caspase-14 subunit p10, mature form;Caspase-14 subunit p20, intermediate form;Caspase-14 subunit p8, intermediate form	CASP14	16.1084671020508	16.4951877593994	16.6491146087646	17.9835300445557	16.8318710327148	15.638970375061	19.6773147583008	16.2091464996338	18.3156929016113	8	8	48,3
P31946;P31946-2	14-3-3 protein beta/alpha;14-3-3 protein beta/alpha, N-terminally processed	YWHAB	19.4521179199219	16.1309928894043	18.5817794799805	18.6435794830322	18.6017036437988	16.1357498168945	17.7426128387451	17.2402324676514	19.0993003845215	10	7	43,5
P31947	14-3-3 protein sigma	SFN	13.270170211792	13.3929023742676	14.9016189575195	15.5729122161865	12.4569396972656	13.3632345199585	12.9567470550537	14.7119140625	16.4126586914063	3	1	16,1
P31948;P31948-2;P31948-3	Stress-induced-phosphoprotein 1	STIP1	19.8667182922363	20.8033256530762	20.620433807373	20.5553703308105	20.7926139831543	21.2252540588379	18.3087902069092	20.0714550018311	19.3974151611328	21	21	35,5
P31949	Protein S100-A11;Protein S100-A11, N-terminally processed	S100A11	19.8379001617432	20.0399971008301	19.7926254272461	19.0568313598633	18.5830116271973	19.784538269043	20.8736038208008	20.156322479248	20.5614433288574	4	3	56,2
P32119	Peroxiredoxin-2	PRDX2	18.0356559753418	18.3829307556152	18.5392227172852	18.7868919372559	18.8783912658691	18.2413063049316	18.2979202270508	17.5391635894775	19.2864379882813	6	5	35,4
P32189;P32189-1;P32189-4;P32189-2;Q14409	Glycerol kinase;Putative glycerol kinase 3	GK;GK3P	19.2909412384033	18.7249450683594	18.388370513916	17.6913928985596	17.994556427002	17.5077171325684	15.5478324890137	14.3239192962646	16.081090927124	16	11	47
P32322;P32322-2;P32322-3	Pyrroline-5-carboxylate reductase 1, mitochondrial	PYCR1	19.5449638366699	20.6306419372559	20.2141551971436	19.4326934814453	19.6434059143066	20.0105743408203	19.8971996307373	21.2043151855469	19.8137245178223	11	10	44,2
P32455	Interferon-induced guanylate-binding protein 1	GBP1	15.2360744476318	15.4839925765991	14.8353958129883	11.762843132019	12.1927852630615	13.4071912765503	13.5331039428711	12.4206466674805	13.0673551559448	4	3	11
P32519-2;P32519	ETS-related transcription factor Elf-1	ELF1	14.1571102142334	12.8975439071655	14.4526233673096	13.3171262741089	13.4077987670898	12.8312101364136	14.6943073272705	13.9874076843262	13.6429538726807	4	4	11,1
P32780;P32780-2	General transcription factor IIH subunit 1	GTF2H1	17.5643157958984	17.7756385803223	17.6228485107422	18.0353260040283	17.9830493927002	17.9201526641846	13.198579788208	16.4662494659424	16.4723434448242	14	14	37,6
P32856;P32856-3;P32856-2	Syntaxin-2	STX2	14.090015411377	13.0155715942383	13.7086849212646	12.5098838806152	13.2268352508545	13.2834053039551	12.6332120895386	12.9482412338257	13.6601591110229	2	2	10,4
P32969	60S ribosomal protein L9	RPL9	21.7715873718262	21.794376373291	22.2374629974365	22.7499046325684	23.069091796875	22.2877922058105	20.6869201660156	21.0555877685547	22.4967098236084	10	10	58,9
P33176	Kinesin-1 heavy chain	KIF5B	16.8818187713623	17.3408126831055	16.9186592102051	16.9633750915527	17.106014251709	17.4992504119873	16.697151184082	17.5636215209961	17.2274436950684	18	18	27,7
P33240;P33240-2	Cleavage stimulation factor subunit 2	CSTF2	17.7416210174561	18.353796005249	18.0988807678223	18.8132839202881	18.5201148986816	19.1266326904297	13.4221143722534	17.660816192627	16.5924205780029	12	5	30,5
P33527;P33527-9;P33527-4;P33527-3;P33527-7;P33527-2;P33527-6;P33527-5;P33527-8	Multidrug resistance-associated protein 1	ABCC1	18.0528717041016	18.0261135101318	18.0115966796875	17.5325317382813	17.3221397399902	17.3521060943604	17.1381912231445	18.8836269378662	18.2910270690918	28	27	25,7
P33897	ATP-binding cassette sub-family D member 1	ABCD1	15.8831157684326	16.67822265625	15.6753940582275	15.4834823608398	16.2757472991943	16.9243049621582	16.5977897644043	15.5117263793945	16.355655670166	7	7	15,7
P33947;P33947-2	ER lumen protein-retaining receptor 2	KDELR2	12.4361801147461	12.5067291259766	11.8342733383179	13.1675682067871	13.5312671661377	11.840726852417	12.7977485656738	12.9932222366333	12.3085746765137	2	1	17
P33981;P33981-2	Dual specificity protein kinase TTK	TTK	13.03346824646	14.0241441726685	12.5700597763062	11.6075305938721	11.973051071167	14.3300876617432	12.7687997817993	14.0221481323242	11.9981384277344	2	2	4,2
P33991	DNA replication licensing factor MCM4	MCM4	17.5956325531006	18.6637802124023	17.6840324401855	17.923698425293	18.0340347290039	18.5514049530029	12.2438869476318	13.000919342041	13.0010795593262	24	24	41,5
P33992	DNA replication licensing factor MCM5	MCM5	16.9116687774658	17.5892200469971	17.2525177001953	17.4596900939941	18.0282649993896	18.2771472930908	13.5224390029907	13.2268800735474	12.5046453475952	22	21	42
P33993;P33993-3	DNA replication licensing factor MCM7	MCM7	17.8017120361328	18.4110908508301	17.7531394958496	18.3023433685303	18.0949687957764	18.4407005310059	15.1577968597412	11.8277397155762	12.5058364868164	23	23	41,2
P34896;P34896-2;P34896-3	Serine hydroxymethyltransferase, cytosolic	SHMT1	13.1742238998413	12.4130201339722	13.9382181167603	13.8167324066162	13.7317247390747	13.4323129653931	14.0492191314697	12.5589227676392	12.0851707458496	2	1	6,4
P34897;P34897-3;P34897-2	Serine hydroxymethyltransferase, mitochondrial	SHMT2	19.2631759643555	19.6572513580322	19.4621925354004	18.4624176025391	18.4905853271484	19.2941131591797	19.267032623291	19.7567977905273	18.8590278625488	18	17	56,9
P34932	Heat shock 70 kDa protein 4	HSPA4	17.4438495635986	19.2649116516113	17.7211685180664	18.8276424407959	18.9808654785156	20.0253639221191	18.3573684692383	19.2927379608154	17.9082183837891	28	26	42,4
P34947	G protein-coupled receptor kinase 5	GRK5	18.2247524261475	17.2421035766602	18.3418006896973	15.8525943756104	14.9923114776611	14.9291658401489	14.2900905609131	15.2652950286865	17.2982368469238	10	9	27,1
P35052;P35052-2	Glypican-1;Secreted glypican-1	GPC1	18.2518424987793	18.8007774353027	18.673002243042	18.089412689209	18.3474426269531	19.1190986633301	19.8178882598877	20.0541248321533	19.3742637634277	17	17	49,3
P35080-2	Profilin-2	PFN2	16.7429389953613	17.1542320251465	16.6805725097656	14.0846042633057	12.4432392120361	15.5146636962891	16.464225769043	16.4237117767334	16.6341361999512	4	1	45
P35221;P35221-2;P35221-3	Catenin alpha-1	CTNNA1	19.6358509063721	19.0471801757813	19.3067932128906	18.8333854675293	18.6717185974121	19.2281379699707	18.443868637085	19.5933036804199	19.0288619995117	26	18	45,3
P35222	Catenin beta-1	CTNNB1	18.6562576293945	18.39501953125	17.7628707885742	16.7870330810547	16.4867706298828	17.524486541748	17.2245025634766	18.6219882965088	17.8221969604492	22	16	47,1
P35232	Prohibitin	PHB	21.2827682495117	21.9049987792969	21.3762283325195	21.7848987579346	22.2397956848145	22.7021522521973	20.9209175109863	21.0887832641602	21.0652523040771	15	15	61,4
P35237	Serpin B6	SERPINB6	16.767951965332	17.6355094909668	16.6261100769043	15.5463161468506	15.6787185668945	17.035400390625	17.7742977142334	17.7486209869385	16.4330215454102	13	13	52,1
P35240;P35240-8;P35240-3;P35240-2;P35240-6;P35240-5;P35240-7;P35240-4	Merlin	NF2	17.8761787414551	18.7607421875	17.8387775421143	16.9072189331055	16.8283786773682	18.0292873382568	17.983959197998	19.6078224182129	18.4670753479004	10	10	24,4
P35241;P35241-5;P35241-4	Radixin	RDX	18.8327617645264	17.4364376068115	18.4494323730469	18.9900188446045	19.0470657348633	17.9917030334473	17.8312377929688	17.6674327850342	18.8647994995117	17	9	36,2
P35244	Replication protein A 14 kDa subunit	RPA3	16.4025421142578	17.0936298370361	16.7784519195557	17.3105239868164	16.6226768493652	17.2821445465088	13.8096084594727	16.567102432251	14.5757913589478	3	3	39,7
P35249;P35249-2	Replication factor C subunit 4	RFC4	17.1458892822266	17.442928314209	17.2578163146973	17.5227699279785	17.3947067260742	17.3588409423828	13.4899578094482	12.342604637146	14.9666833877563	10	10	37,5
P35250;P35250-2	Replication factor C subunit 2	RFC2	16.310188293457	17.7611503601074	17.3629417419434	17.6128044128418	17.9663734436035	18.3715629577637	12.3288640975952	15.6084098815918	14.7519817352295	11	11	42,9
P35251;P35251-2	Replication factor C subunit 1	RFC1	17.315357208252	18.7461853027344	17.5305023193359	17.3669261932373	17.9382553100586	18.663501739502	13.6454935073853	14.8559455871582	14.1826276779175	17	17	23,3
P35268	60S ribosomal protein L22	RPL22	21.4238357543945	20.8212852478027	22.1225051879883	22.6767997741699	22.0039215087891	21.0404968261719	23.3366355895996	22.0896968841553	22.8775520324707	6	5	57,8
P35269	General transcription factor IIF subunit 1	GTF2F1	19.5473365783691	19.9231491088867	19.6972560882568	19.8616333007813	19.6237297058105	19.9060516357422	17.9865970611572	19.080057144165	18.8443050384521	9	8	27,7
P35270	Sepiapterin reductase	SPR	13.6269636154175	14.0271949768066	13.5013704299927	12.3354959487915	13.1004457473755	13.8045997619629	13.7310476303101	14.6233043670654	13.9341325759888	2	2	13
P35442	Thrombospondin-2	THBS2	16.4561023712158	15.233512878418	16.284610748291	15.4080448150635	14.9552030563354	14.5995063781738	15.2068996429443	17.0508289337158	17.4442958831787	11	9	14,1
P35475;P35475-2	Alpha-L-iduronidase	IDUA	18.3187294006348	17.9375820159912	18.5282707214355	16.5904884338379	16.6019973754883	17.5120811462402	16.4269027709961	18.4770240783691	17.8287830352783	16	16	37,4
P35555	Fibrillin-1	FBN1	18.0083427429199	18.5363082885742	17.5145530700684	14.616153717041	16.1803913116455	16.0333366394043	17.5295448303223	18.5730495452881	18.5997123718262	21	20	10,8
P35556	Fibrillin-2	FBN2	12.2711381912231	14.050443649292	14.5857257843018	14.4229192733765	13.7132396697998	14.8260345458984	12.4458913803101	13.1227598190308	13.4438800811768	5	4	2,6
P35568	Insulin receptor substrate 1	IRS1	14.864649772644	15.598822593689	15.1427192687988	15.5619268417358	14.9540166854858	15.2009544372559	12.3567609786987	15.4320230484009	13.3405380249023	7	6	8,2
P35579;P35579-2	Myosin-9	MYH9	20.2459468841553	20.2544403076172	20.6253929138184	22.2274322509766	22.3672981262207	22.4470138549805	22.4525375366211	22.4627914428711	23.118709564209	91	75	46,9
P35580;P35580-2;P35580-5;P35580-3;P35580-4	Myosin-10	MYH10	18.0925827026367	18.6081848144531	18.9077339172363	19.6673316955566	19.7417812347412	19.7441253662109	19.5403442382813	19.7137222290039	19.6292152404785	57	41	35,8
P35606;P35606-2	Coatomer subunit beta	COPB2	19.4625339508057	19.5137348175049	19.5648345947266	19.1490116119385	19.2007141113281	18.8959045410156	18.206657409668	18.3620109558105	19.3968620300293	30	29	51,8
P35609-2;P35609	Alpha-actinin-2	ACTN2	14.7136611938477	14.1487283706665	13.9185018539429	13.6733093261719	12.6254119873047	14.085747718811	14.2003011703491	12.637583732605	12.550461769104	16	2	21
P35610;P35610-3;P35610-2	Sterol O-acyltransferase 1	SOAT1	18.4826278686523	17.0831890106201	17.8063297271729	18.948637008667	18.9923324584961	18.176456451416	12.5067529678345	13.7426252365112	18.3171081542969	7	7	18,2
P35611;P35611-2;P35611-6;P35611-3;P35611-4;P35611-5	Alpha-adducin	ADD1	20.1756439208984	20.5577125549316	20.6813354492188	20.4161071777344	20.2109718322754	19.3234157562256	19.9709205627441	19.3691349029541	20.6834297180176	20	20	43,7
P35613;P35613-4;P35613-2;P35613-3	Basigin	BSG	16.2023029327393	14.1670932769775	12.9344091415405	12.2284326553345	16.1734066009521	16.317699432373	17.1361923217773	16.504524230957	15.3733367919922	4	4	20,5
P35625	Metalloproteinase inhibitor 3	TIMP3	15.2071332931519	15.4686374664307	15.9904041290283	15.9165363311768	16.0911273956299	16.1033706665039	19.8837223052979	18.1844444274902	19.180835723877	8	8	43,1
P35637;P35637-2	RNA-binding protein FUS	FUS	20.555118560791	19.5043601989746	20.5864925384521	21.0920639038086	20.6277313232422	19.5395050048828	16.4057559967041	16.3961296081543	18.9148979187012	7	5	17,7
P35658;P35658-3;P35658-4;P35658-2;P35658-5	Nuclear pore complex protein Nup214	NUP214	18.792839050293	19.3376846313477	18.5188598632813	18.6957359313965	18.1879386901855	18.4847259521484	14.0090112686157	16.3281078338623	17.0514755249023	19	19	16,4
P35659;P35659-2	Protein DEK	DEK	18.5586090087891	19.7454605102539	19.5915031433105	18.7692356109619	19.3038578033447	19.8225708007813	18.1525382995605	18.9170970916748	18.8822765350342	9	8	27,5
P35749;P35749-4;P35749-3;P35749-2	Myosin-11	MYH11	15.2909984588623	15.0392208099365	15.3424463272095	15.3633117675781	15.1576642990112	16.7176361083984	19.0734214782715	19.542537689209	20.1701049804688	39	26	25,9
P35754	Glutaredoxin-1	GLRX	17.8053722381592	16.8203163146973	16.8944816589355	16.269832611084	16.2079982757568	12.78551197052	14.3952732086182	17.0961723327637	17.6278228759766	4	4	58,5
P35914;P35914-3;P35914-2	Hydroxymethylglutaryl-CoA lyase, mitochondrial	HMGCL	15.2935218811035	14.1605205535889	13.0311193466187	12.4080028533936	12.5365505218506	14.4116430282593	14.8430833816528	15.5486707687378	14.6397914886475	4	4	19,7
P35998;P35998-2	26S protease regulatory subunit 7	PSMC2	18.3439769744873	19.2182350158691	19.058780670166	19.2254314422607	19.6815567016602	19.9406127929688	16.9130363464355	18.6643753051758	18.1128311157227	21	21	53,6
P36383	Gap junction gamma-1 protein	GJC1	14.1764850616455	12.5007419586182	11.7254180908203	11.7006635665894	10.6081142425537	13.6280851364136	13.3453578948975	14.2624940872192	12.6097555160522	2	1	10,4
P36542;P36542-2	ATP synthase subunit gamma, mitochondrial	ATP5C1	15.5327711105347	16.9586925506592	15.3087882995605	15.9314498901367	16.8576278686523	18.1840324401855	17.7006301879883	17.7575988769531	17.1919898986816	5	5	24,8
P36543;P36543-2;P36543-3	V-type proton ATPase subunit E 1	ATP6V1E1	17.6267967224121	18.2577857971191	18.1410903930664	17.6944980621338	17.5072021484375	17.7902717590332	15.7444400787354	15.7859783172607	17.5932807922363	6	6	31,4
P36578	60S ribosomal protein L4	RPL4	23.3738079071045	23.5274963378906	23.4942741394043	23.0982246398926	23.3375549316406	24.2845287322998	22.107738494873	23.9089584350586	22.8240604400635	20	20	40,5
P36776;P36776-2;P36776-3	Lon protease homolog, mitochondrial	LONP1	16.0478973388672	16.2058391571045	15.6241664886475	16.4489212036133	16.1756114959717	17.0395412445068	13.1862726211548	15.9441528320313	14.3167304992676	8	8	12,7
P36871;P36871-2;P36871-3	Phosphoglucomutase-1	PGM1	14.9244680404663	15.2872371673584	14.9951105117798	12.162769317627	12.2898082733154	13.3316497802734	13.2431402206421	14.1087617874146	14.7908000946045	7	7	21,2
P36873;P36873-2	Serine/threonine-protein phosphatase PP1-gamma catalytic subunit	PPP1CC	17.1511707305908	17.2501163482666	17.3437538146973	17.606294631958	17.8190422058105	18.079381942749	16.7533359527588	16.8026103973389	17.1762351989746	18	2	61,6
P36915;P36915-2	Guanine nucleotide-binding protein-like 1	GNL1	15.7112054824829	15.6278133392334	14.8316984176636	14.8437738418579	12.6425638198853	15.0143461227417	13.7415609359741	14.124454498291	15.3631038665771	5	5	11,9
P36954	DNA-directed RNA polymerase II subunit RPB9	POLR2I	14.4889450073242	10.822491645813	14.5425148010254	15.0944747924805	15.5123825073242	14.4235200881958	12.8913297653198	13.4453296661377	13.4444999694824	3	3	40
P36955	Pigment epithelium-derived factor	SERPINF1	17.9296741485596	17.6348190307617	17.632209777832	16.3596572875977	15.403510093689	14.996395111084	16.3322849273682	15.5911445617676	15.9990100860596	10	7	37,6
P36957;P36957-2	Dihydrolipoyllysine-residue succinyltransferase component of 2-oxoglutarate dehydrogenase complex, mitochondrial	DLST	18.9986343383789	18.2338829040527	18.9265613555908	19.8792419433594	19.8778266906738	19.6058883666992	18.7276420593262	19.9400405883789	19.0255908966064	14	14	43,7
P36959	GMP reductase 1	GMPR	15.7000312805176	14.5432090759277	15.9316415786743	14.0330095291138	13.7517690658569	12.0348768234253	13.1938953399658	13.6047840118408	15.7577514648438	4	3	15,1
P36969;P36969-2	Phospholipid hydroperoxide glutathione peroxidase, mitochondrial	GPX4	16.3791255950928	14.3913745880127	16.1764659881592	14.4530620574951	14.2586660385132	13.3697185516357	15.1673164367676	16.0574893951416	16.3103294372559	3	3	19,3
P37059	Estradiol 17-beta-dehydrogenase 2	HSD17B2	14.9095058441162	14.5359401702881	14.1226005554199	13.5635576248169	13.6362075805664	14.7200078964233	14.6760654449463	16.0819206237793	8.999436378479	11	11	38
P37108	Signal recognition particle 14 kDa protein	SRP14	20.8863258361816	22.7981338500977	21.3783416748047	21.079158782959	21.5100879669189	22.8057441711426	20.9719772338867	22.2690601348877	20.1680698394775	4	4	25,7
P37173;P37173-2	TGF-beta receptor type-2	TGFBR2	11.9188976287842	12.3853607177734	12.780478477478	13.0634117126465	11.4538221359253	13.4887790679932	13.5213232040405	13.6699590682983	12.1336002349854	2	2	6,2
P37198	Nuclear pore glycoprotein p62	NUP62	20.0000038146973	19.7645988464355	19.7664794921875	19.8626327514648	20.2361907958984	18.6679573059082	14.3603200912476	17.323335647583	19.5011005401611	10	10	23,9
P37235;P84074	Hippocalcin-like protein 1;Neuron-specific calcium-binding protein hippocalcin	HPCAL1;HPCA	14.5571641921997	14.8271827697754	13.7221670150757	13.8067417144775	12.896541595459	13.8446073532104	12.9479341506958	13.1337871551514	11.9141082763672	3	3	17,1
P37275;P37275-3;P37275-4;P37275-5;P37275-2	Zinc finger E-box-binding homeobox 1	ZEB1	15.5088748931885	16.3255729675293	16.1517429351807	16.7465553283691	16.9393463134766	15.7316465377808	13.6973438262939	13.3386373519897	13.015832901001	7	7	12
P37802;P37802-2	Transgelin-2	TAGLN2	21.4996185302734	21.4244422912598	22.2731513977051	20.1502075195313	20.6675701141357	20.1527442932129	23.1836204528809	22.5183753967285	22.216739654541	13	13	64,8
P37837	Transaldolase	TALDO1	17.7075538635254	18.0735015869141	17.5580158233643	16.7981243133545	16.7261619567871	17.8682518005371	16.9480934143066	17.1565399169922	16.4173583984375	5	5	15,4
P38159;P38159-3;O75526;P38159-2	RNA-binding motif protein, X chromosome;RNA-binding motif protein, X chromosome, N-terminally processed;RNA-binding motif protein, X-linked-like-2	RBMX;RBMXL2	17.4318580627441	17.9812355041504	18.848762512207	19.6693496704102	19.5592403411865	21.34059715271	19.9470558166504	21.2016410827637	18.596097946167	3	1	9
P38435;P38435-2	Vitamin K-dependent gamma-carboxylase	GGCX	17.2823104858398	18.5829219818115	17.0169563293457	16.186544418335	16.4675064086914	16.6826267242432	16.8472328186035	17.5436363220215	17.0577259063721	8	8	11,9
P38606-2;P38606	V-type proton ATPase catalytic subunit A	ATP6V1A	18.2316513061523	19.107608795166	18.3274002075195	18.2155990600586	18.5645427703857	18.8015651702881	14.9752655029297	17.9482021331787	17.9380989074707	21	20	55,7
P38646	Stress-70 protein, mitochondrial	HSPA9	16.7301902770996	17.1122493743896	16.6144733428955	16.8139839172363	17.1739044189453	18.1926383972168	17.7441177368164	17.4465026855469	17.9061393737793	14	14	32
P38919	Eukaryotic initiation factor 4A-III;Eukaryotic initiation factor 4A-III, N-terminally processed	EIF4A3	18.5684776306152	17.0760593414307	17.2553939819336	18.6118907928467	18.7101745605469	18.6740341186523	12.6768712997437	18.1553611755371	16.5079116821289	16	13	53
P38935	DNA-binding protein SMUBP-2	IGHMBP2	16.1057357788086	17.160457611084	16.3917579650879	16.0236206054688	15.9354734420776	17.1482620239258	13.8160228729248	15.852837562561	16.3620414733887	8	8	13,7
P39019	40S ribosomal protein S19	RPS19	21.3312301635742	21.8247413635254	21.851146697998	21.8395500183105	22.2080688476563	22.35764503479	21.6217041015625	20.901008605957	21.8546562194824	10	10	43,4
P39023	60S ribosomal protein L3	RPL3	22.0251541137695	20.5767459869385	22.2348403930664	22.2691593170166	22.3312034606934	20.6232681274414	18.0906143188477	20.4338531494141	22.1717929840088	11	11	36,7
P39059	Collagen alpha-1(XV) chain;Restin;Restin-2;Restin-3;Restin-4	COL15A1	17.3145694732666	17.4770679473877	15.9883947372437	18.313663482666	17.57839012146	18.6229457855225	18.2153091430664	19.6117858886719	16.8070449829102	16	16	18,2
P39060;P39060-2;P39060-1	Collagen alpha-1(XVIII) chain;Endostatin	COL18A1	17.793586730957	18.776294708252	18.7080001831055	18.5943908691406	18.317569732666	18.3713340759277	17.8259773254395	18.5218162536621	18.8892135620117	24	24	18,2
P39210	Protein Mpv17	MPV17	13.4316101074219	14.543288230896	14.5476989746094	13.6658172607422	14.0426063537598	12.246265411377	13.1444616317749	14.6740188598633	15.9073944091797	2	2	25
P39656;P39656-3;P39656-2	Dolichyl-diphosphooligosaccharide--protein glycosyltransferase 48 kDa subunit	DDOST	19.9286422729492	20.6499938964844	20.1295471191406	20.3769073486328	20.7612342834473	21.2525653839111	21.8013134002686	21.328498840332	20.6520614624023	16	16	53,1
P39687	Acidic leucine-rich nuclear phosphoprotein 32 family member A	ANP32A	17.7270660400391	13.9910202026367	17.0623779296875	17.7699012756348	17.932767868042	15.8046474456787	12.6180391311646	12.7590942382813	17.3124866485596	6	5	36,1
P39748;P39748-2	Flap endonuclease 1	FEN1	17.0539569854736	18.1258487701416	18.6053619384766	17.7431335449219	18.1011295318604	18.471061706543	12.8877401351929	16.7652702331543	13.9496459960938	11	11	41,3
P39880-3;P39880;P39880-5;P39880-2;P39880-6;P39880-4	Homeobox protein cut-like 1	CUX1	16.3978080749512	16.8537979125977	16.5686378479004	17.4784812927246	17.5241603851318	17.6228637695313	13.744833946228	15.8140077590942	15.5664024353027	15	6	14,2
P40121;P40121-2	Macrophage-capping protein	CAPG	12.6463956832886	13.4383668899536	12.5966682434082	11.4908561706543	12.689847946167	13.3263359069824	16.3918762207031	14.154185295105	14.1774673461914	2	2	11,5
P40123;P40123-2	Adenylyl cyclase-associated protein 2	CAP2	12.8604106903076	15.4794645309448	14.740592956543	12.9544954299927	13.7787809371948	14.7021188735962	14.3231248855591	15.3266754150391	15.2469120025635	3	3	7,5
P40222	Alpha-taxilin	TXLNA	19.3207454681396	18.1189613342285	19.9088001251221	19.8491954803467	19.6951866149902	19.0495185852051	17.0447463989258	17.8086051940918	19.6376113891602	10	10	25,6
P40227;P40227-2	T-complex protein 1 subunit zeta	CCT6A	21.8283996582031	20.9850006103516	21.658145904541	21.2645606994629	20.9150524139404	20.4651298522949	20.223804473877	20.2851219177246	21.1076545715332	24	19	60,3
P40261	Nicotinamide N-methyltransferase	NNMT	15.7060680389404	13.7961387634277	16.2322235107422	12.6650905609131	12.6291599273682	12.4875621795654	13.8327798843384	13.302095413208	15.5287132263184	5	5	40,5
P40306	Proteasome subunit beta type-10	PSMB10	17.7591571807861	14.2041053771973	18.1426677703857	15.036150932312	16.2348556518555	12.6107263565063	13.2250366210938	13.0644464492798	15.8641128540039	4	4	25,6
P40424;P40424-2;P40424-3;P40426;P40426-2;P40426-5	Pre-B-cell leukemia transcription factor 1;Pre-B-cell leukemia transcription factor 3	PBX1;PBX3	15.8385620117188	14.8689212799072	15.6876907348633	16.198356628418	16.073823928833	15.3804397583008	14.0251893997192	13.2392024993896	14.0695056915283	5	1	15,1
P40426-4;P40426-3	Pre-B-cell leukemia transcription factor 3	PBX3	15.998987197876	13.4451284408569	15.7685976028442	11.57200050354	12.0548124313354	12.9420328140259	13.331470489502	13.6616153717041	12.5948152542114	3	1	18,2
P40429;Q6NVV1	60S ribosomal protein L13a;Putative 60S ribosomal protein L13a protein RPL13AP3	RPL13A;RPL13AP3	19.4781532287598	21.5008449554443	19.9668617248535	20.326358795166	20.4426193237305	22.9181308746338	21.9335708618164	22.467700958252	20.0367774963379	8	8	33,5
P40616;P40616-2	ADP-ribosylation factor-like protein 1	ARL1	15.4380702972412	13.9614582061768	14.5529012680054	13.6692657470703	13.6556434631348	13.1780481338501	13.9268159866333	13.840126991272	14.9775009155273	3	3	22,7
P40692;P40692-2;P40692-3	DNA mismatch repair protein Mlh1	MLH1	14.8237915039063	15.3754587173462	14.3870639801025	14.9122352600098	14.7206182479858	15.2519912719727	13.5659694671631	11.2206783294678	12.2001943588257	5	5	9,9
P40763;P40763-2;P40763-3	Signal transducer and activator of transcription 3	STAT3	16.8888206481934	16.792896270752	16.4875793457031	14.5644254684448	12.2953605651855	12.3479709625244	13.7744760513306	12.0350904464722	15.5179328918457	10	9	21,3
P40818;P40818-2	Ubiquitin carboxyl-terminal hydrolase 8	USP8	16.7390480041504	16.5280704498291	16.2511558532715	15.4583749771118	15.0237979888916	16.1641407012939	12.8055372238159	16.582820892334	16.4572238922119	5	5	7,2
P40925;P40925-3;P40925-2	Malate dehydrogenase, cytoplasmic	MDH1	17.9089012145996	17.407341003418	17.6486549377441	16.5565071105957	17.0468807220459	15.9246101379395	17.7795810699463	17.3443336486816	17.9516830444336	3	3	15
P40926;P40926-2	Malate dehydrogenase, mitochondrial	MDH2	20.9437274932861	21.4782218933105	21.3702392578125	20.4155921936035	20.2167205810547	20.9584503173828	22.0665626525879	22.1707763671875	21.4998092651367	14	14	56,2
P40937;P40937-2	Replication factor C subunit 5	RFC5	16.0730438232422	17.4443454742432	16.4448432922363	16.5629501342773	16.4773941040039	17.0913352966309	12.5573863983154	14.4236183166504	12.5496406555176	8	8	37,4
P40938;P40938-2	Replication factor C subunit 3	RFC3	17.451358795166	16.026912689209	16.7656993865967	16.752571105957	16.83913230896	15.7350807189941	13.0001277923584	12.1121034622192	11.9979629516602	9	9	30,3
P40939	Trifunctional enzyme subunit alpha, mitochondrial;Long-chain enoyl-CoA hydratase;Long chain 3-hydroxyacyl-CoA dehydrogenase	HADHA	20.3859844207764	20.543327331543	20.5135822296143	19.8981018066406	20.0977249145508	20.0897922515869	21.1054153442383	21.0567264556885	20.9318504333496	35	35	59,9
P41091;Q2VIR3;Q2VIR3-2	Eukaryotic translation initiation factor 2 subunit 3;Putative eukaryotic translation initiation factor 2 subunit 3-like protein	EIF2S3;EIF2S3L	20.4708595275879	21.4026374816895	21.2482604980469	20.9835739135742	21.4564170837402	21.7214450836182	21.3708724975586	21.9623184204102	21.4648818969727	13	13	43
P41208	Centrin-2	CETN2	17.2945804595947	16.578784942627	17.5010395050049	17.8945121765137	17.3947811126709	17.1712799072266	15.4093866348267	15.2742691040039	16.1687965393066	2	2	17,4
P41214;P41214-2	Eukaryotic translation initiation factor 2D	EIF2D	19.3447189331055	19.6811599731445	19.3448905944824	18.8306007385254	18.9734382629395	19.5165386199951	15.1682415008545	19.4888153076172	18.3181915283203	16	16	47,3
P41221;P41221-2	Protein Wnt-5a	WNT5A	16.7409477233887	17.9224815368652	17.101806640625	17.5110321044922	17.6406841278076	18.4130096435547	16.1673393249512	17.0514869689941	16.5323219299316	9	9	30
P41223;P41223-2	Protein BUD31 homolog	BUD31	16.9333229064941	18.153736114502	17.3318214416504	16.8859443664551	17.2035865783691	18.439395904541	15.5028629302979	18.1619338989258	14.833251953125	5	5	26,4
P41227;P41227-2	N-alpha-acetyltransferase 10	NAA10	14.2633399963379	14.0885858535767	14.2711200714111	13.6438407897949	14.030345916748	12.5610809326172	13.6175909042358	12.9489269256592	13.1538209915161	4	3	24,7
P41229;P41229-2;P41229-5;P41229-4;P41229-3	Lysine-specific demethylase 5C	KDM5C	15.3908624649048	15.355094909668	15.3754234313965	15.5680751800537	14.4027452468872	13.7453641891479	13.6372528076172	13.0633125305176	12.087381362915	3	1	2,4
P41240	Tyrosine-protein kinase CSK	CSK	17.0725326538086	17.2621307373047	16.0125865936279	15.1096706390381	15.5651702880859	14.6759023666382	13.012246131897	16.6312732696533	17.4137802124023	8	8	25,6
P41250	Glycine--tRNA ligase	GARS	17.9904594421387	18.402400970459	17.940258026123	16.8781394958496	16.8459014892578	17.3879909515381	16.9558982849121	18.3933162689209	18.585241317749	16	16	34,9
P41252	Isoleucine--tRNA ligase, cytoplasmic	IARS	20.4404296875	21.1802921295166	21.126091003418	20.1844787597656	20.1463356018066	20.4970188140869	19.9581871032715	21.084005355835	20.5095329284668	51	51	53,6
P41567	Eukaryotic translation initiation factor 1	EIF1	20.9156970977783	20.8873481750488	20.8326530456543	19.9943008422852	20.4553108215332	20.4685306549072	19.5438499450684	20.0469055175781	20.1432495117188	7	3	76,1
P42025	Beta-centractin	ACTR1B	18.8514862060547	20.26051902771	19.5281028747559	18.4269542694092	18.3242416381836	19.2956256866455	18.791130065918	19.516170501709	18.3734283447266	14	7	54,8
P42166	Lamina-associated polypeptide 2, isoform alpha;Thymopoietin;Thymopentin	TMPO	20.2748222351074	20.2084407806396	20.2534027099609	20.3050060272217	20.2661628723145	20.1634464263916	15.684268951416	18.3349170684814	17.7241706848145	19	12	48,4
P42167;P42167-2	Lamina-associated polypeptide 2, isoforms beta/gamma;Thymopoietin;Thymopentin	TMPO	18.5579280853271	16.7479438781738	17.8930568695068	18.1064624786377	18.3664703369141	16.6728973388672	12.4746828079224	13.4079313278198	15.4480695724487	12	5	36,6
P42224;P42224-2	Signal transducer and activator of transcription 1-alpha/beta	STAT1	17.1576080322266	17.0807723999023	17.293514251709	16.3838844299316	15.7851057052612	12.235330581665	15.0813999176025	16.5720653533936	17.2191905975342	20	20	35,1
P42285	Superkiller viralicidic activity 2-like 2	SKIV2L2	19.2560234069824	19.4405326843262	19.0308380126953	19.7576656341553	19.4088001251221	19.7495460510254	14.9329528808594	16.623441696167	17.4528045654297	30	30	42,6
P42330;P42330-2	Aldo-keto reductase family 1 member C3	AKR1C3	13.6306085586548	13.4299297332764	14.0124502182007	12.2541446685791	13.6713199615479	11.5142946243286	13.4976472854614	12.9400568008423	13.1525373458862	4	1	17
P42345	Serine/threonine-protein kinase mTOR	MTOR	17.0736770629883	17.6262588500977	16.2722492218018	17.1192512512207	16.8148345947266	17.5480937957764	14.5405416488647	16.0945434570313	16.4589824676514	36	36	22,2
P42356	Phosphatidylinositol 4-kinase alpha	PI4KA	18.4839134216309	19.0057888031006	18.1480026245117	16.7805461883545	16.5029640197754	17.1067085266113	16.783504486084	17.7030296325684	17.5743293762207	41	41	29,4
P42357;P42357-2;P42357-3	Histidine ammonia-lyase	HAL	13.7525844573975	12.9226217269897	14.2353744506836	15.2048673629761	15.0094451904297	12.6222810745239	15.1740112304688	14.2574605941772	16.1566429138184	6	6	12,6
P42566	Epidermal growth factor receptor substrate 15	EPS15	18.0651531219482	18.4326515197754	17.3792037963867	17.0157279968262	17.0104560852051	17.0489025115967	13.3830709457397	17.4744415283203	16.9879493713379	7	7	12,5
P42694;P42694-2	Probable helicase with zinc finger domain	HELZ	15.3741703033447	16.8162879943848	14.9980278015137	15.2816123962402	15.7913227081299	15.5656242370605	12.5310764312744	15.0437660217285	15.0944442749023	11	10	8,3
P42695	Condensin-2 complex subunit D3	NCAPD3	14.8186502456665	15.3486738204956	13.7377452850342	14.4568758010864	14.5924530029297	15.359715461731	13.5400695800781	13.2135162353516	13.886531829834	6	6	6,1
P42696;P42696-2	RNA-binding protein 34	RBM34	14.7978076934814	18.2747077941895	15.7230453491211	16.1875457763672	17.4323444366455	19.4969329833984	15.487494468689	18.1371536254883	15.9155426025391	8	8	24,7
P42704	Leucine-rich PPR motif-containing protein, mitochondrial	LRPPRC	24.1833877563477	24.5977821350098	24.1446800231934	23.7705383300781	23.6671180725098	24.0029201507568	22.4527168273926	24.2136249542236	23.805456161499	50	50	50,4
P42765	3-ketoacyl-CoA thiolase, mitochondrial	ACAA2	17.3063621520996	17.5909881591797	18.2231674194336	17.0920352935791	16.8422660827637	15.1388578414917	16.2443885803223	16.7585716247559	18.0870895385742	12	12	61,7
P42766	60S ribosomal protein L35	RPL35	15.8392391204834	15.1139268875122	15.3037261962891	14.9836263656616	14.8961219787598	15.0284595489502	12.821177482605	14.851505279541	13.80029296875	3	3	17,1
P42771;P42771-4;P42771-2	Cyclin-dependent kinase inhibitor 2A	CDKN2A	14.5586719512939	14.2578086853027	12.4742383956909	12.4451875686646	11.9381971359253	14.0476484298706	12.9405279159546	13.3392667770386	13.5605096817017	3	3	26,3
P42785;P42785-2	Lysosomal Pro-X carboxypeptidase	PRCP	16.7509956359863	16.314281463623	16.3424644470215	16.6090240478516	16.6431274414063	16.7370834350586	13.7402486801147	15.8903675079346	16.4212074279785	7	7	22,6
P42892;P42892-3;P42892-4;P42892-2	Endothelin-converting enzyme 1	ECE1	16.5972023010254	17.0736427307129	16.1114540100098	15.9483890533447	16.0590171813965	15.5685882568359	13.5145215988159	15.959810256958	16.3995933532715	10	10	22,9
P43005	Excitatory amino acid transporter 3	SLC1A1	15.2488298416138	14.456563949585	15.3361349105835	14.6259851455688	14.9704694747925	11.3062324523926	12.8015108108521	12.7613134384155	15.9994220733643	2	2	6,7
P43034	Platelet-activating factor acetylhydrolase IB subunit alpha	PAFAH1B1	18.3296203613281	19.3687953948975	19.635181427002	18.3161029815674	15.1187553405762	18.512601852417	19.6230487823486	19.104793548584	19.5781097412109	10	10	34,1
P43121	Cell surface glycoprotein MUC18	MCAM	12.9160327911377	15.2033939361572	15.1000051498413	13.5044403076172	12.8829946517944	15.2966299057007	13.9342727661133	13.5412034988403	12.203498840332	4	1	9,4
P43155;P43155-2;P43155-3	Carnitine O-acetyltransferase	CRAT	18.7964973449707	19.1476364135742	19.1113529205322	18.3575611114502	18.5443115234375	18.7640113830566	17.9406394958496	20.0227317810059	19.2425403594971	16	15	33,2
P43235	Cathepsin K	CTSK	14.736644744873	16.1319332122803	14.795036315918	18.3866920471191	19.0103855133057	20.1324882507324	17.3728408813477	19.7587757110596	18.4246654510498	7	7	52,6
P43243;P43243-2	Matrin-3	MATR3	23.2253646850586	23.3415107727051	23.1178665161133	23.2122344970703	23.0416965484619	22.9762516021729	19.9998340606689	21.4039325714111	21.8572483062744	23	22	38,5
P43246;P43246-2	DNA mismatch repair protein Msh2	MSH2	17.475980758667	17.4486923217773	17.4709758758545	18.365779876709	18.0802040100098	17.9785976409912	16.306827545166	16.1136016845703	16.7042083740234	20	20	33,4
P43250;P43250-2;P43250-3	G protein-coupled receptor kinase 6	GRK6	15.697582244873	14.8292045593262	15.5719242095947	14.8926563262939	14.638524055481	15.0052299499512	13.2086181640625	12.9253721237183	12.1422319412231	5	4	12,7
P43304;P43304-2	Glycerol-3-phosphate dehydrogenase, mitochondrial	GPD2	15.0356559753418	15.7153558731079	15.0422220230103	14.8493824005127	14.7445154190063	15.9283962249756	11.6244249343872	14.6028366088867	15.0397624969482	5	5	10,5
P43307;P43307-2	Translocon-associated protein subunit alpha	SSR1	20.858959197998	19.2197494506836	20.8496398925781	20.9275665283203	21.0359992980957	19.1639671325684	20.1683177947998	18.9188957214355	20.6754608154297	5	5	24,8
P43353;P43353-2	Aldehyde dehydrogenase family 3 member B1	ALDH3B1	14.3880882263184	15.7846841812134	13.9523773193359	13.7603893280029	14.0516052246094	15.5243654251099	13.4997940063477	16.5617256164551	14.8044729232788	6	5	15,2
P43378	Tyrosine-protein phosphatase non-receptor type 9	PTPN9	13.9944667816162	15.058931350708	13.737720489502	12.4648475646973	11.4117231369019	12.9440717697144	13.5781917572021	14.0273008346558	11.7626819610596	2	2	3,7
P43487;P43487-2	Ran-specific GTPase-activating protein	RANBP1	16.2921676635742	13.9492464065552	15.8070888519287	14.4086980819702	14.2943334579468	13.1420516967773	13.7793846130371	13.2677717208862	11.6708202362061	2	1	21,9
P43490	Nicotinamide phosphoribosyltransferase	NAMPT	17.5625648498535	16.393253326416	16.7063255310059	16.4010581970215	15.7346229553223	16.0721969604492	14.1944465637207	13.5502138137817	16.1482391357422	10	10	34
P43686;P43686-2	26S protease regulatory subunit 6B	PSMC4	20.007568359375	19.0724487304688	20.0787487030029	20.2460632324219	20.1261444091797	19.2163276672363	14.5953426361084	17.1767082214355	18.6206893920898	19	19	59,1
P43897;P43897-2	Elongation factor Ts, mitochondrial	TSFM	14.9217720031738	14.9039487838745	13.4046897888184	13.3256530761719	10.1100921630859	13.447416305542	13.3123397827148	13.1382255554199	11.4490213394165	4	4	24,6
P45877	Peptidyl-prolyl cis-trans isomerase C	PPIC	11.882472038269	18.1940155029297	16.029167175293	16.4298973083496	17.3319511413574	18.0727691650391	18.8627166748047	18.4713439941406	17.2091197967529	3	3	14,6
P45880;P45880-2;P45880-1	Voltage-dependent anion-selective channel protein 2	VDAC2	20.4992370605469	20.3581428527832	20.3476047515869	20.5353012084961	20.7713203430176	20.502799987793	21.6191749572754	20.8266220092773	21.3461875915527	13	13	56,8
P45954;P45954-2	Short/branched chain specific acyl-CoA dehydrogenase, mitochondrial	ACADSB	14.6523246765137	15.9069957733154	14.5055875778198	14.7359819412231	13.535400390625	11.7300834655762	12.5392246246338	14.3611669540405	13.9353580474854	4	4	16
P45973	Chromobox protein homolog 5	CBX5	20.1345481872559	19.1517295837402	19.2265281677246	19.5584945678711	19.6663494110107	19.8633422851563	12.7871742248535	18.7458953857422	18.5086307525635	4	3	28,3
P45974;P45974-2	Ubiquitin carboxyl-terminal hydrolase 5	USP5	16.4255027770996	16.7838020324707	16.3918876647949	15.9984884262085	15.4967880249023	16.4085998535156	14.9763088226318	16.8198623657227	16.7310638427734	11	11	21
P45985;P45985-2	Dual specificity mitogen-activated protein kinase kinase 4	MAP2K4	14.9239931106567	14.1208047866821	14.8748331069946	13.1659069061279	13.2139854431152	12.771279335022	14.0949258804321	14.3317394256592	14.2274131774902	5	5	19,8
P46013;P46013-2	Antigen KI-67	MKI67	15.699535369873	15.8287467956543	16.4837303161621	17.6914100646973	17.9018592834473	18.1051177978516	12.7943725585938	13.5079011917114	12.4804029464722	47	47	20,5
P46060	Ran GTPase-activating protein 1	RANGAP1	18.2374153137207	18.2200012207031	18.1772766113281	17.8337650299072	17.6014823913574	17.3944683074951	13.4857559204102	15.9970092773438	17.1517524719238	20	20	43,8
P46063	ATP-dependent DNA helicase Q1	RECQL	18.4449348449707	18.5116119384766	18.3552169799805	18.9939842224121	18.9969749450684	19.2727661132813	16.435359954834	17.9874839782715	17.5504035949707	17	17	38,7
P46087;P46087-2;P46087-4;P46087-3	Probable 28S rRNA (cytosine(4447)-C(5))-methyltransferase	NOP2	16.8814888000488	19.4390563964844	18.4698867797852	18.5513610839844	19.1122207641602	20.3886184692383	15.4366807937622	18.6621551513672	17.0174980163574	13	13	19,5
P46100;P46100-3;P46100-4;P46100-5;P46100-2	Transcriptional regulator ATRX	ATRX	18.1822471618652	17.7198295593262	17.0191116333008	16.6268730163574	15.7974882125854	15.0755624771118	11.7980136871338	14.4752063751221	11.967230796814	10	6	6,2
P46108;P46108-2	Adapter molecule crk	CRK	12.202956199646	15.3154258728027	12.384298324585	12.0396862030029	12.7093896865845	14.575798034668	14.7583456039429	16.1839847564697	15.3313369750977	4	4	18,1
P46109	Crk-like protein	CRKL	16.3450736999512	16.7265377044678	14.6518592834473	14.5757389068604	15.3452758789063	15.227014541626	14.1927499771118	13.1588230133057	14.8876962661743	3	3	14,5
P46379;P46379-2;P46379-3;P46379-4;P46379-5	Large proline-rich protein BAG6	BAG6	17.8806133270264	19.224681854248	17.7535095214844	18.5098724365234	18.6427116394043	19.0099945068359	14.7200965881348	16.128698348999	15.503080368042	13	13	18,1
P46459;P46459-2	Vesicle-fusing ATPase	NSF	16.1751823425293	14.9535808563232	15.3957805633545	15.7176780700684	15.7316398620605	15.9424209594727	16.4437408447266	16.4442291259766	16.6813850402832	13	13	28,4
P46734;P46734-2;P46734-3	Dual specificity mitogen-activated protein kinase kinase 3	MAP2K3	16.1017780303955	15.7894420623779	16.0508670806885	15.1486167907715	14.6801795959473	14.9232759475708	14.2500019073486	14.8907814025879	16.6627502441406	6	5	26,2
P46736;P46736-2;P46736-3;P46736-4;P46736-5	Lys-63-specific deubiquitinase BRCC36	BRCC3	15.8287563323975	15.5687026977539	14.8582630157471	15.8194313049316	15.400089263916	13.8171834945679	13.5956315994263	13.6943082809448	15.098690032959	3	3	17,1
P46776	60S ribosomal protein L27a	RPL27A	19.9355545043945	22.669261932373	21.5726070404053	21.4532699584961	21.6718673706055	23.5609970092773	22.364086151123	22.9744911193848	21.6878967285156	9	9	39,9
P46777	60S ribosomal protein L5	RPL5	22.4644889831543	21.9130477905273	22.7512016296387	22.9550933837891	22.7086296081543	22.8492374420166	22.055736541748	21.0998229980469	22.9086093902588	11	11	46,1
P46778	60S ribosomal protein L21	RPL21	21.9501075744629	21.4086837768555	22.1200790405273	22.0956058502197	22.4372711181641	22.5973262786865	21.0474758148193	21.8338470458984	21.7571754455566	4	4	27,5
P46779-3;P46779;P46779-4;P46779-5;P46779-2	60S ribosomal protein L28	RPL28	21.8606815338135	22.2728652954102	22.0201148986816	21.6666584014893	20.9831237792969	22.9834041595459	21.7635440826416	22.5656242370605	21.0544586181641	3	2	15,4
P46781	40S ribosomal protein S9	RPS9	19.9319725036621	21.8742065429688	20.5467185974121	19.4501609802246	20.3029289245605	22.5679225921631	22.0273780822754	22.0891075134277	20.1285858154297	11	11	32,5
P46782	40S ribosomal protein S5;40S ribosomal protein S5, N-terminally processed	RPS5	22.1523361206055	22.0918159484863	22.4033298492432	22.5555934906006	23.1756706237793	21.2625617980957	19.4035625457764	19.8172206878662	21.5908031463623	10	10	58,3
P46783	40S ribosomal protein S10	RPS10	23.7978420257568	24.5907592773438	24.0030765533447	23.502290725708	23.1775131225586	22.9125480651855	22.5512275695801	23.2540321350098	23.0658054351807	10	10	47,3
P46821	Microtubule-associated protein 1B;MAP1B heavy chain;MAP1 light chain LC1	MAP1B	20.3747425079346	20.3043174743652	20.637243270874	21.1445846557617	21.4211177825928	21.0790519714355	20.9159564971924	21.2111625671387	21.7721519470215	59	58	37,7
P46934-4	E3 ubiquitin-protein ligase NEDD4	NEDD4	13.3938045501709	13.0701341629028	12.2168970108032	13.3118906021118	12.4328060150146	11.8966054916382	13.7067546844482	13.2994546890259	13.8533124923706	3	3	4,6
P46939;P46939-2	Utrophin	UTRN	18.2730522155762	18.210958480835	18.5419445037842	18.8681449890137	18.6005306243896	18.4339275360107	16.4476547241211	18.5663795471191	18.6392707824707	82	81	32,8
P46940	Ras GTPase-activating-like protein IQGAP1	IQGAP1	19.5185813903809	18.729513168335	19.2822265625	18.9522895812988	18.7836647033691	18.302806854248	18.2360725402832	18.0703239440918	19.8655033111572	61	59	51,8
P46976;P46976-3;P46976-2	Glycogenin-1	GYG1	16.2978935241699	15.6470603942871	16.2762107849121	15.1950511932373	15.067307472229	13.5337085723877	18.622673034668	15.7976322174072	17.3917560577393	5	5	22,3
P46977;P46977-2	Dolichyl-diphosphooligosaccharide--protein glycosyltransferase subunit STT3A	STT3A	19.7845764160156	19.4879188537598	18.7196273803711	19.0857353210449	18.8037338256836	19.4564056396484	19.3419780731201	19.2373733520508	18.7339820861816	16	15	23,4
P47755;P47755-2	F-actin-capping protein subunit alpha-2	CAPZA2	19.7580795288086	19.2747497558594	20.3874397277832	20.5319004058838	20.5738792419434	19.3407402038574	20.7732696533203	20.041955947876	21.3294486999512	10	8	62,2
P47756-2;P47756	F-actin-capping protein subunit beta	CAPZB	18.4044151306152	19.5831165313721	19.79026222229	19.9914836883545	20.3222045898438	20.4422760009766	20.7033920288086	20.6628036499023	20.750675201416	13	13	55,5
P47813	Eukaryotic translation initiation factor 1A, X-chromosomal	EIF1AX	19.9499435424805	21.2584075927734	19.8307418823242	19.4361457824707	19.5681629180908	21.358470916748	18.4824333190918	21.554615020752	18.9152774810791	5	2	32,6
P47897;P47897-2	Glutamine--tRNA ligase	QARS	20.9480476379395	21.1557445526123	21.2804718017578	20.3951377868652	20.1930122375488	20.2571296691895	19.3753089904785	20.5892066955566	20.2053318023682	33	33	65,2
P47914	60S ribosomal protein L29	RPL29	15.1967544555664	14.9776992797852	14.81032371521	14.1808090209961	13.9801397323608	14.5071134567261	14.4562473297119	14.3861637115479	11.1835775375366	2	2	14,5
P47929	Galectin-7	LGALS7	12.8491554260254	11.8879737854004	13.9074106216431	13.7899408340454	12.6750555038452	12.8887281417847	18.3096809387207	12.7157049179077	15.1741590499878	2	2	19,9
P47974	Zinc finger protein 36, C3H1 type-like 2	ZFP36L2	16.9132804870605	15.8307056427002	15.7664928436279	16.6097068786621	16.2828311920166	17.1642436981201	12.8968601226807	15.9132404327393	14.66628074646	5	4	11,9
P47985	Cytochrome b-c1 complex subunit Rieske, mitochondrial;Cytochrome b-c1 complex subunit 11	UQCRFS1	16.6189098358154	17.2956619262695	16.0643405914307	15.0992975234985	14.9171962738037	16.4253425598145	17.2263145446777	17.0684661865234	15.6827449798584	3	3	21,5
P48047	ATP synthase subunit O, mitochondrial	ATP5O	17.687707901001	17.7025241851807	17.5402450561523	17.6817684173584	17.499324798584	18.5098152160645	18.4220962524414	18.0552215576172	17.6395835876465	8	8	50,2
P48059-2;P48059;P48059-4;P48059-5	LIM and senescent cell antigen-like-containing domain protein 1	LIMS1	13.2046165466309	15.5655460357666	16.1097660064697	15.16872215271	15.6936531066895	14.357551574707	12.3760375976563	12.9073638916016	15.9050025939941	9	1	42,1
P48059-3;P0CW19-2	LIM and senescent cell antigen-like-containing domain protein 1;LIM and senescent cell antigen-like-containing domain protein 3	LIMS1;LIMS3	17.028226852417	15.4069690704346	17.2723903656006	17.0582275390625	17.5597534179688	15.8246593475342	16.3553886413574	16.1033458709717	18.084098815918	10	2	37,7
P48060;P48060-2	Glioma pathogenesis-related protein 1	GLIPR1	16.8846397399902	13.044641494751	16.3051719665527	15.6380996704102	15.265043258667	14.0518522262573	11.8107395172119	14.3107442855835	15.9875745773315	2	2	19,9
P48061;P48061-4;P48061-2;P48061-5;P48061-6;P48061-3	Stromal cell-derived factor 1;SDF-1-beta(3-72);SDF-1-alpha(3-67)	CXCL12	17.723575592041	18.6844997406006	18.1288833618164	15.4316606521606	15.3234767913818	16.5826721191406	14.859486579895	16.9660835266113	15.0118179321289	2	2	23,7
P48147	Prolyl endopeptidase	PREP	14.9491291046143	13.3201684951782	14.4079990386963	13.7166051864624	12.2683963775635	13.5228281021118	13.5328388214111	12.0948114395142	12.7346591949463	2	2	3,9
P48163;P48163-2	NADP-dependent malic enzyme	ME1	15.0220851898193	13.3376274108887	14.7750434875488	14.3889713287354	13.9206371307373	13.4582662582397	13.4259748458862	12.8571939468384	15.3653869628906	6	6	23,4
P48307;P48307-2	Tissue factor pathway inhibitor 2	TFPI2	18.9683837890625	15.5582046508789	17.1218528747559	18.7936935424805	18.8649101257324	15.9233303070068	14.925066947937	14.3413457870483	12.9673175811768	5	5	25,1
P48378;P48380;P48378-2;P48380-2	DNA-binding protein RFX2;Transcription factor RFX3	RFX2;RFX3	14.4704484939575	13.5488033294678	13.168797492981	13.9730587005615	12.4394416809082	12.9260778427124	12.5629186630249	13.4125671386719	13.7562437057495	2	1	3,6
P48382;P48382-2	DNA-binding protein RFX5	RFX5	13.9673385620117	15.2784547805786	14.527099609375	14.270845413208	14.4205760955811	14.5932683944702	14.1533050537109	12.8595390319824	16.9274959564209	5	5	11,2
P48426;P48426-2	Phosphatidylinositol 5-phosphate 4-kinase type-2 alpha	PIP4K2A	18.5738067626953	17.6765251159668	18.1813354492188	16.9150047302246	16.6072940826416	17.4562587738037	16.9732971191406	19.3476181030273	17.6449661254883	10	8	28,1
P48444;P48444-2	Coatomer subunit delta	ARCN1	19.0247917175293	19.7424125671387	19.1598930358887	18.1163940429688	18.5340213775635	19.5055809020996	18.9235076904297	20.2136764526367	18.7841873168945	18	18	38,4
P48507;P48507-2	Glutamate--cysteine ligase regulatory subunit	GCLM	15.1205978393555	17.3868885040283	16.1293239593506	15.221960067749	15.7041902542114	16.2785224914551	13.2303733825684	12.8182592391968	16.6170196533203	4	4	21,2
P48553	Trafficking protein particle complex subunit 10	TRAPPC10	15.0326337814331	16.633186340332	14.8831596374512	14.3889293670654	14.0223064422607	13.7551736831665	12.5904569625854	15.4771242141724	14.9475231170654	10	10	10
P48556	26S proteasome non-ATPase regulatory subunit 8	PSMD8	19.2951488494873	21.0179634094238	19.1433334350586	19.4087066650391	19.5078678131104	20.6688232421875	17.717716217041	20.0568046569824	17.9341926574707	9	9	36,3
P48594	Serpin B4	SERPINB4	13.0866537094116	13.5569353103638	13.0578441619873	15.7268238067627	12.6870698928833	14.7024431228638	13.5132102966309	13.366662979126	16.0093612670898	11	4	35,9
P48634;P48634-2;P48634-3;P48634-4	Protein PRRC2A	PRRC2A	17.8865165710449	19.132905960083	18.0342063903809	18.4183044433594	18.594856262207	19.304651260376	15.5473709106445	18.7403869628906	17.4336681365967	19	18	13,1
P48637;P48637-2	Glutathione synthetase	GSS	14.0845422744751	15.0432796478271	14.7514171600342	13.9412593841553	13.9179973602295	12.2244567871094	12.5686206817627	12.5595655441284	15.5691738128662	6	6	16,9
P48643;P48643-2	T-complex protein 1 subunit epsilon	CCT5	21.8659820556641	21.3943367004395	21.8178558349609	21.3995265960693	21.3843078613281	21.5932388305664	20.7464275360107	21.8651943206787	21.5762405395508	29	29	68,4
P48651;P48651-3;P48651-2	Phosphatidylserine synthase 1	PTDSS1	16.2944602966309	18.4720096588135	16.014087677002	16.9662475585938	17.8606071472168	18.95947265625	18.575511932373	18.9393978118896	17.155101776123	5	5	14,6
P48681	Nestin	NES	17.2102432250977	16.7760410308838	16.6218223571777	19.1274261474609	18.3068313598633	18.2692565917969	11.7411785125732	15.9805927276611	15.4435443878174	25	24	21,5
P48729;P48729-3	Casein kinase I isoform alpha	CSNK1A1	18.4529075622559	18.5340557098389	18.4580039978027	18.7729148864746	18.781867980957	19.2210426330566	17.9690074920654	19.2920837402344	18.5202484130859	11	1	47,8
P48730;P48730-2	Casein kinase I isoform delta	CSNK1D	16.1385498046875	17.87131690979	16.7192306518555	16.8268814086914	17.2367782592773	18.3512916564941	15.453742980957	17.9998016357422	16.2250099182129	12	4	35,4
P48735;P48735-2	Isocitrate dehydrogenase [NADP], mitochondrial	IDH2	16.6576271057129	16.2114429473877	16.7651767730713	15.6125354766846	15.4062833786011	14.4426784515381	11.8331203460693	15.4881200790405	16.9708309173584	8	7	16,8
P48960;P48960-2;P48960-3	CD97 antigen;CD97 antigen subunit alpha;CD97 antigen subunit beta	CD97	16.5675621032715	16.2053108215332	16.4159145355225	16.4013576507568	15.9633083343506	15.242392539978	12.7811889648438	13.2545604705811	16.7073974609375	4	4	7,8
P49005	DNA polymerase delta subunit 2	POLD2	15.849383354187	16.8630809783936	16.1765251159668	16.1406841278076	15.6826820373535	16.1818313598633	13.0797739028931	13.9229898452759	12.8592891693115	9	9	33,5
P49023-2;P49023;P49023-3;P49023-4	Paxillin	PXN	15.9060020446777	13.7097263336182	15.4415702819824	15.2207279205322	14.8920555114746	12.5722188949585	12.6801424026489	13.0110130310059	15.8040475845337	4	4	11,5
P49069	Calcium signal-modulating cyclophilin ligand	CAMLG	12.6011400222778	14.3157520294189	13.2834787368774	12.8071851730347	12.9990320205688	13.4539937973022	12.2576313018799	13.4797515869141	13.2656097412109	2	2	14,2
P49116;P49116-2	Nuclear receptor subfamily 2 group C member 2	NR2C2	14.7405471801758	15.5151252746582	15.0405158996582	15.5027446746826	15.5115461349487	16.012336730957	14.3133811950684	13.7818613052368	12.7896413803101	9	9	22,5
P49137;P49137-2	MAP kinase-activated protein kinase 2	MAPKAPK2	14.9467058181763	15.0913228988647	15.7288818359375	14.9213771820068	13.9992074966431	13.9360475540161	12.6304769515991	12.6200971603394	15.1245670318604	2	2	8,5
P49189;P49189-2;P49189-3	4-trimethylaminobutyraldehyde dehydrogenase	ALDH9A1	16.6238536834717	16.7084617614746	15.8460760116577	12.3770952224731	14.2616539001465	14.7761783599854	16.9707183837891	15.7279806137085	16.0198745727539	5	5	13,6
P49207	60S ribosomal protein L34	RPL34	15.9713640213013	13.3186140060425	15.331582069397	15.1629314422607	15.8640165328979	16.4721355438232	15.2682857513428	15.2169351577759	11.9035043716431	2	2	12,8
P49257	Protein ERGIC-53	LMAN1	15.8399972915649	14.6549386978149	15.3981323242188	15.35719871521	15.237359046936	12.5024852752686	13.7144832611084	14.3600597381592	15.4496374130249	5	5	15,9
P49321;P49321-3;P49321-4;P49321-2	Nuclear autoantigenic sperm protein	NASP	17.6086654663086	17.6152763366699	17.4592742919922	18.4371299743652	18.2814140319824	18.7932510375977	14.204779624939	13.7425212860107	15.0303764343262	15	15	36,7
P49327	Fatty acid synthase;[Acyl-carrier-protein] S-acetyltransferase;[Acyl-carrier-protein] S-malonyltransferase;3-oxoacyl-[acyl-carrier-protein] synthase;3-oxoacyl-[acyl-carrier-protein] reductase;3-hydroxyacyl-[acyl-carrier-protein] dehydratase;Enoyl-[acyl-carrier-protein] reductase;Oleoyl-[acyl-carrier-protein] hydrolase	FASN	16.190601348877	15.6602563858032	15.4032802581787	15.2938251495361	14.4763069152832	14.5393934249878	12.9290828704834	14.0682096481323	16.3488578796387	26	24	16,8
P49368;P49368-2	T-complex protein 1 subunit gamma	CCT3	21.3201293945313	21.8190841674805	21.3861675262451	20.8810882568359	20.7546138763428	21.1511306762695	20.8329124450684	21.6431827545166	20.9311580657959	30	30	54,1
P49411	Elongation factor Tu, mitochondrial	TUFM	17.2995681762695	17.6486511230469	17.4610481262207	17.5020503997803	17.5106163024902	18.106616973877	17.6541919708252	18.253396987915	18.2112483978271	12	12	35
P49419-2;P49419;P49419-4	Alpha-aminoadipic semialdehyde dehydrogenase	ALDH7A1	15.7516117095947	16.3573455810547	14.8761959075928	11.6232767105103	13.3000345230103	15.5206861495972	17.7925243377686	16.0592079162598	15.3273105621338	8	8	22,3
P49448	Glutamate dehydrogenase 2, mitochondrial	GLUD2	13.5408172607422	12.6647634506226	12.5511693954468	13.2179718017578	14.0235023498535	13.2355194091797	12.6924028396606	12.4178495407104	12.4241714477539	16	2	38
P49454	Centromere protein F	CENPF	14.753457069397	14.4148445129395	14.3445043563843	16.5486183166504	16.6920356750488	17.1651630401611	14.0204343795776	13.7924003601074	13.047327041626	20	20	9,1
P49458;P49458-2	Signal recognition particle 9 kDa protein	SRP9	19.9202423095703	20.2719650268555	20.7034683227539	20.893461227417	20.7554187774658	21.1288375854492	20.3977737426758	21.4521980285645	19.868745803833	3	3	34,9
P49459;P49459-3;P49459-2	Ubiquitin-conjugating enzyme E2 A	UBE2A	12.3536081314087	16.0221729278564	14.2291698455811	14.7304973602295	16.1600227355957	17.0745182037354	13.1788215637207	16.176815032959	14.3799133300781	2	2	17,8
P49585;Q9Y5K3;Q9Y5K3-3;Q9Y5K3-2;Q9Y5K3-4	Choline-phosphate cytidylyltransferase A;Choline-phosphate cytidylyltransferase B	PCYT1A;PCYT1B	15.9666738510132	14.7534942626953	14.9488697052002	16.2480506896973	15.6688117980957	12.1178665161133	12.9912977218628	13.2666549682617	16.7149848937988	6	6	22,6
P49588;P49588-2	Alanine--tRNA ligase, cytoplasmic	AARS	17.7814788818359	17.2285232543945	17.7350940704346	15.5574607849121	15.0268459320068	16.1258354187012	13.9314765930176	15.734338760376	16.8288497924805	13	13	22,6
P49589-3;P49589;P49589-2	Cysteine--tRNA ligase, cytoplasmic	CARS	19.2441482543945	19.3963718414307	19.0926284790039	19.1748294830322	18.8867740631104	19.1505870819092	17.8480072021484	18.8555564880371	18.4382171630859	37	37	52
P49590;P49590-2	Probable histidine--tRNA ligase, mitochondrial	HARS2	12.7472839355469	12.9876575469971	11.4717264175415	12.4515085220337	13.9008903503418	15.1981267929077	13.4080333709717	15.1730527877808	14.4995441436768	7	3	17,6
P49591	Serine--tRNA ligase, cytoplasmic	SARS	17.7118148803711	18.5547637939453	17.9830093383789	17.2129974365234	17.1154823303223	17.6345024108887	16.0126247406006	17.9864635467529	17.8222732543945	14	14	35
P49642	DNA primase small subunit	PRIM1	13.4161825180054	13.9640789031982	12.3907337188721	12.7317514419556	12.9209480285645	14.1372394561768	14.4470233917236	13.2518405914307	12.9069232940674	3	3	9,3
P49643	DNA primase large subunit	PRIM2	14.0881032943726	15.2708606719971	14.0699596405029	14.8430004119873	14.5294857025146	15.1638784408569	13.9283714294434	14.3770008087158	12.4426364898682	4	4	9,8
P49674	Casein kinase I isoform epsilon	CSNK1E	12.7697134017944	14.56165599823	14.9270124435425	15.5253028869629	15.1115779876709	15.2177124023438	13.6637277603149	14.0246877670288	11.8976182937622	10	2	28,4
P49711	Transcriptional repressor CTCF	CTCF	16.4050216674805	12.1535453796387	16.7822074890137	17.2118492126465	17.3948287963867	16.9031028747559	13.059591293335	13.2184467315674	15.3482275009155	5	5	11,8
P49720	Proteasome subunit beta type-3	PSMB3	21.0049629211426	22.1942367553711	21.2214088439941	21.1279182434082	20.9607257843018	21.8476257324219	20.10471534729	21.3508052825928	19.8121147155762	10	10	52,2
P49721	Proteasome subunit beta type-2	PSMB2	21.747200012207	21.2370147705078	21.9991760253906	21.9908180236816	21.8172302246094	21.7069511413574	19.6049194335938	20.4155082702637	20.845329284668	8	8	69,2
P49736	DNA replication licensing factor MCM2	MCM2	17.2971210479736	18.2556304931641	17.6588325500488	17.8602619171143	18.1950988769531	18.3178977966309	12.9111061096191	13.3824920654297	14.4912204742432	25	24	35,4
P49748;P49748-2;P49748-3	Very long-chain specific acyl-CoA dehydrogenase, mitochondrial	ACADVL	18.6744537353516	19.1421165466309	19.4177513122559	18.6114311218262	18.5953903198242	18.6346244812012	18.779691696167	19.7508659362793	19.9594020843506	27	27	53,9
P49750;P49750-1;P49750-3	YLP motif-containing protein 1	YLPM1	18.9148654937744	17.0287322998047	18.8906536102295	19.6616897583008	18.8660202026367	18.1867599487305	12.8433904647827	16.9265174865723	18.302640914917	19	18	12,5
P49754;P49754-3;P49754-2	Vacuolar protein sorting-associated protein 41 homolog	VPS41	18.7932662963867	19.2313575744629	18.7726440429688	18.4591751098633	18.3766326904297	18.7305278778076	18.1433334350586	18.5809440612793	18.2123680114746	24	24	36,4
P49755	Transmembrane emp24 domain-containing protein 10	TMED10	19.2821159362793	18.0832767486572	18.821216583252	19.2008514404297	19.2680206298828	18.3787994384766	19.1180267333984	18.3399887084961	19.6838321685791	7	7	32
P49756	RNA-binding protein 25	RBM25	18.6499538421631	18.4306945800781	19.468334197998	19.5985794067383	19.517110824585	18.272533416748	15.3935794830322	16.1738433837891	17.4432792663574	14	14	19,7
P49757;P49757-3;P49757-2;P49757-4;P49757-8;P49757-7;P49757-6;P49757-5	Protein numb homolog	NUMB	18.5106811523438	18.7729778289795	19.0258674621582	18.5098342895508	17.9044322967529	17.2906188964844	17.0911445617676	17.02880859375	18.4042625427246	7	6	19,8
P49760;P49760-3	Dual specificity protein kinase CLK2	CLK2	13.8852386474609	12.9914951324463	13.8134460449219	15.1925621032715	14.0692138671875	15.3602409362793	13.3023014068604	12.6843538284302	11.5709314346313	2	2	5,6
P49761;P49761-3;P49761-1	Dual specificity protein kinase CLK3	CLK3	15.1352367401123	12.9475231170654	15.4525461196899	16.7681999206543	16.2201404571533	14.1270313262939	13.6536378860474	13.4365139007568	13.5398874282837	4	4	11,1
P49767	Vascular endothelial growth factor C	VEGFC	14.3735466003418	13.2917461395264	13.9932146072388	14.6919832229614	13.8235921859741	14.0534172058105	13.1082000732422	15.3067741394043	15.4971733093262	2	2	7,2
P49770	Translation initiation factor eIF-2B subunit beta	EIF2B2	17.0713806152344	17.9089603424072	17.4310894012451	17.2026252746582	17.2297515869141	17.476016998291	14.2394504547119	17.4330787658691	17.0373020172119	9	9	38,5
P49790;P49790-3;P49790-2	Nuclear pore complex protein Nup153	NUP153	17.2107467651367	16.5289726257324	16.6177215576172	17.0180244445801	17.5866775512695	17.1511917114258	12.7097768783569	16.0932846069336	12.6026697158813	20	20	23,7
P49792	E3 SUMO-protein ligase RanBP2	RANBP2	19.6073799133301	19.6869430541992	18.855354309082	20.1212291717529	19.3272914886475	19.2424049377441	12.7742595672607	16.3075637817383	18.1312408447266	41	25	19,9
P49796;P49796-7;P49796-4;P49796-2;P49796-8;P49796-1;P49796-9;P49796-6	Regulator of G-protein signaling 3	RGS3	14.4706230163574	14.6561164855957	13.7638711929321	13.8186798095703	13.7501182556152	13.3201551437378	13.2014350891113	14.293285369873	13.0082864761353	2	2	1,9
P49815;P49815-3;P49815-4;P49815-7;P49815-6;P49815-5;P49815-2	Tuberin	TSC2	16.6634464263916	16.2395248413086	13.1619033813477	11.9581432342529	15.2576522827148	14.7063341140747	14.4241456985474	16.1101455688477	14.6126956939697	6	6	5,7
P49821;P49821-2	NADH dehydrogenase [ubiquinone] flavoprotein 1, mitochondrial	NDUFV1	18.2931823730469	18.2224617004395	18.3793334960938	18.4520835876465	18.761848449707	18.3742523193359	14.5683212280273	16.1625671386719	17.1515121459961	15	15	53,9
P49840	Glycogen synthase kinase-3 alpha	GSK3A	17.3033447265625	15.1523180007935	17.512866973877	17.4089736938477	16.9784660339355	14.3868446350098	12.6061487197876	17.1282405853271	17.3237152099609	5	5	14,9
P49841;P49841-2	Glycogen synthase kinase-3 beta	GSK3B	16.7055130004883	16.3363075256348	16.6261901855469	16.9098510742188	16.281702041626	16.1801452636719	16.3210830688477	17.4830226898193	17.0564594268799	12	12	46,9
P49862;P49862-2	Kallikrein-7	KLK7	13.7712831497192	13.5030670166016	13.2157001495361	15.2107925415039	14.8683853149414	13.6860399246216	13.755392074585	12.8720932006836	12.1687240600586	5	4	29,6
P49902;P49902-2	Cytosolic purine 5-nucleotidase	NT5C2	16.5574645996094	15.5833778381348	16.2992973327637	15.0368423461914	14.8700294494629	11.5130319595337	12.3547916412354	14.9656438827515	16.6951675415039	8	8	23,5
P49903;P49903-3;P49903-2;P49903-4	Selenide, water dikinase 1	SEPHS1	16.754222869873	18.1359558105469	16.4762191772461	16.0598220825195	15.7403621673584	16.7743682861328	12.7749977111816	13.8468618392944	12.7208776473999	7	7	32,1
P49915;P49915-2	GMP synthase [glutamine-hydrolyzing]	GMPS	16.8778266906738	17.1503677368164	16.8716564178467	16.8547210693359	16.7172775268555	14.8912582397461	12.9295511245728	13.2369804382324	12.9094800949097	14	14	36,1
P49916;P49916-3;P49916-4;P49916-2	DNA ligase 3	LIG3	18.0329780578613	19.5457954406738	18.5214176177979	18.8911933898926	19.0249824523926	19.9218482971191	14.1612110137939	18.5343322753906	17.1437530517578	20	20	30,1
P49917	DNA ligase 4	LIG4	15.6206226348877	16.3021812438965	15.2699375152588	17.1905632019043	17.4455413818359	17.6623382568359	12.5331859588623	16.5045394897461	15.6374063491821	12	12	20,4
P49959;P49959-2;P49959-3	Double-strand break repair protein MRE11A	MRE11A	18.6395874023438	19.4359169006348	18.8040161132813	18.3583831787109	18.1834545135498	19.3835258483887	14.958122253418	18.3015918731689	16.5627250671387	21	21	37,7
P50148	Guanine nucleotide-binding protein G(q) subunit alpha	GNAQ	16.7566184997559	16.926721572876	15.5029830932617	15.2892637252808	14.7757415771484	15.8166637420654	12.7240972518921	16.7244739532471	15.482611656189	6	2	26,5
P50213;P50213-2	Isocitrate dehydrogenase [NAD] subunit alpha, mitochondrial	IDH3A	14.87109375	14.7821741104126	14.4892406463623	14.5720329284668	14.1760950088501	14.8539915084839	12.7025604248047	12.9901151657104	15.0186424255371	3	3	10,7
P50281	Matrix metalloproteinase-14	MMP14	16.5460929870605	17.2159538269043	16.1824607849121	17.5794219970703	17.4709243774414	17.7623405456543	15.2485580444336	16.6501541137695	17.4808502197266	11	11	24,7
P50395;P50395-2	Rab GDP dissociation inhibitor beta	GDI2	19.9052791595459	19.3417625427246	19.9139060974121	18.5707454681396	18.1058444976807	18.6802444458008	19.5757369995117	19.7656497955322	20.0332832336426	23	17	68,8
P50402	Emerin	EMD	19.3132171630859	17.2218341827393	18.6805038452148	19.2473449707031	19.1185913085938	18.1773014068604	13.3283977508545	15.4112796783447	18.286506652832	6	6	44,1
P50416;P50416-2	Carnitine O-palmitoyltransferase 1, liver isoform	CPT1A	17.4351234436035	17.4583568572998	16.8565979003906	17.5522861480713	17.1765823364258	17.9937629699707	17.8821334838867	18.1233539581299	16.8798942565918	17	17	28,3
P50443	Sulfate transporter	SLC26A2	13.9582595825195	14.3541803359985	14.2386283874512	13.4843854904175	12.176305770874	13.8736200332642	12.7319755554199	13.3946094512939	12.5136795043945	2	2	4,2
P50452;P50452-2	Serpin B8	SERPINB8	15.7938842773438	15.219690322876	15.6154327392578	13.6632137298584	13.1201572418213	13.4383573532104	14.6404304504395	13.8394002914429	13.9240417480469	4	2	13,9
P50453	Serpin B9	SERPINB9	16.1345672607422	16.9271755218506	15.1946802139282	12.8966016769409	13.3114862442017	13.47314453125	12.7329454421997	12.0224046707153	10.9528121948242	3	1	11,4
P50454	Serpin H1	SERPINH1	24.005199432373	23.6674041748047	24.1597633361816	22.2391128540039	21.979097366333	21.7434997558594	23.4428577423096	23.3444671630859	23.2671375274658	26	26	62,9
P50479	PDZ and LIM domain protein 4	PDLIM4	20.2192573547363	20.2816276550293	20.6483936309814	20.5131034851074	20.6881904602051	20.7287521362305	22.4071235656738	22.2939186096191	21.586296081543	13	13	53,9
P50502;Q8IZP2;Q8NFI4	Hsc70-interacting protein;Putative protein FAM10A4;Putative protein FAM10A5	ST13;ST13P4;ST13P5	18.3058929443359	15.5618553161621	17.5265731811523	17.9821853637695	16.418529510498	18.5474586486816	18.1412887573242	17.5460433959961	15.97864818573	7	7	23
P50542;P50542-3;P50542-4;P50542-2	Peroxisomal targeting signal 1 receptor	PEX5	15.3929481506348	14.7856569290161	14.4351253509521	14.4480648040771	13.3704662322998	14.0186023712158	13.0050868988037	12.78502368927	13.4854412078857	3	3	6,6
P50552	Vasodilator-stimulated phosphoprotein	VASP	20.2848014831543	20.6012687683105	20.5784301757813	19.9450721740723	20.0685138702393	20.5100860595703	19.9219303131104	21.5742645263672	20.7707233428955	11	11	31,3
P50570;P50570-2;P50570-5	Dynamin-2	DNM2	20.4048671722412	20.9654312133789	20.3256454467773	19.7611751556396	19.8054695129395	20.2913799285889	20.4035797119141	21.0788631439209	20.4341239929199	31	3	42,2
P50579;P50579-2;P50579-3	Methionine aminopeptidase 2	METAP2	17.0632705688477	17.470344543457	17.8913516998291	17.1965351104736	17.2651062011719	16.8306045532227	16.5581455230713	17.3076477050781	17.2155151367188	8	8	27
P50607;P50607-2	Tubby protein homolog	TUB	13.321063041687	12.7959594726563	12.7260055541992	13.848427772522	12.7245464324951	12.2968673706055	12.2986822128296	12.4819259643555	14.7213735580444	2	2	6,7
P50613	Cyclin-dependent kinase 7	CDK7	17.9668426513672	18.1962623596191	17.6529445648193	18.1830177307129	17.7071990966797	17.436408996582	11.5092744827271	16.2597064971924	17.4354248046875	7	7	32,4
P50750;P50750-2	Cyclin-dependent kinase 9	CDK9	16.7399139404297	16.7804527282715	16.5366821289063	16.343355178833	17.1146354675293	18.1829280853271	13.8911247253418	16.4253177642822	13.3853607177734	11	10	37,6
P50895	Basal cell adhesion molecule	BCAM	15.7581939697266	16.7671699523926	14.9251832962036	12.6557931900024	12.5813903808594	13.5572700500488	11.7175416946411	14.3602609634399	14.0486841201782	4	4	9,7
P50897	Palmitoyl-protein thioesterase 1	PPT1	15.1964302062988	14.8951816558838	14.9543685913086	14.5445947647095	14.8059177398682	12.3739423751831	14.7061834335327	13.1166915893555	14.8791522979736	3	3	19,6
P50914	60S ribosomal protein L14	RPL14	20.7468376159668	21.1523284912109	20.4824848175049	20.2981185913086	20.9970455169678	22.5162296295166	21.5742053985596	21.6109828948975	20.29052734375	4	4	20,9
P50990;P50990-2;P50990-3	T-complex protein 1 subunit theta	CCT8	21.4147071838379	21.5905723571777	21.5900382995605	21.1665897369385	21.1090087890625	21.4963455200195	21.729907989502	21.8968353271484	21.3045387268066	24	24	55,8
P50991;P50991-2	T-complex protein 1 subunit delta	CCT4	20.566686630249	20.8302421569824	20.3644638061523	20.2858238220215	20.300931930542	20.3431720733643	20.3311309814453	20.4885749816895	20.3036270141602	23	23	60,7
P50995;P50995-2	Annexin A11	ANXA11	17.6586360931396	17.1604328155518	17.2143707275391	16.4076919555664	16.9033317565918	17.0662498474121	17.979118347168	17.7078399658203	17.8970947265625	9	9	19,4
P51114;P51114-2;P51114-3	Fragile X mental retardation syndrome-related protein 1	FXR1	20.5898876190186	19.8297462463379	19.8010520935059	20.5010223388672	20.6590347290039	20.063756942749	16.5342178344727	19.6045989990234	19.7961235046387	19	18	34,1
P51116	Fragile X mental retardation syndrome-related protein 2	FXR2	18.5714797973633	17.2787818908691	18.0787086486816	18.6913375854492	19.1658706665039	18.5081157684326	13.6198558807373	16.1123123168945	18.4814872741699	18	16	39,2
P51148;P51148-2	Ras-related protein Rab-5C	RAB5C	18.0602169036865	18.2572860717773	17.6788444519043	17.4234008789063	17.238109588623	17.574182510376	17.7191429138184	17.9241828918457	17.941219329834	8	5	60,6
P51149	Ras-related protein Rab-7a	RAB7A	16.104455947876	16.1137046813965	16.0291175842285	16.7377128601074	17.1264610290527	16.7083053588867	18.0448760986328	15.5761480331421	17.8558158874512	9	9	58,9
P51151	Ras-related protein Rab-9A	RAB9A	15.7068090438843	14.143461227417	14.9637069702148	14.8624172210693	14.5162773132324	12.2972269058228	12.6170291900635	12.6103982925415	15.1204051971436	3	3	21,9
P51153	Ras-related protein Rab-13	RAB13	13.553918838501	14.3892631530762	13.4326257705688	13.9451122283936	13.8494968414307	14.475438117981	13.0290355682373	13.730073928833	14.3893089294434	4	3	26,6
P51398;P51398-2;P51398-3	28S ribosomal protein S29, mitochondrial	DAP3	16.5221672058105	15.0262460708618	16.5665683746338	16.6877269744873	16.7779159545898	16.3390083312988	14.5677757263184	15.6252241134644	16.1742210388184	11	11	39,2
P51452;P51452-2	Dual specificity protein phosphatase 3	DUSP3	16.4263496398926	15.4674777984619	15.4402799606323	14.2350416183472	12.2341766357422	12.2254524230957	14.3665895462036	15.3523054122925	12.9590721130371	5	5	36,2
P51513;P51513-2;P51513-5	RNA-binding protein Nova-1	NOVA1	14.2568979263306	14.4273853302002	12.4078035354614	12.1274728775024	11.6323881149292	12.598973274231	12.5999164581299	12.9826488494873	12.7184991836548	2	2	9,1
P51531;P51531-2	Probable global transcription activator SNF2L2	SMARCA2	15.579963684082	15.5310554504395	15.6625299453735	14.9292650222778	15.1772212982178	13.0946712493896	13.0422372817993	12.7683362960815	11.8309907913208	17	8	15,4
P51532;P51532-5;P51532-2;P51532-3;P51532-4	Transcription activator BRG1	SMARCA4	17.6714744567871	17.8084564208984	18.059268951416	18.0566883087158	17.6686172485352	17.0460052490234	12.9339361190796	14.1885900497437	14.869255065918	19	10	15
P51571	Translocon-associated protein subunit delta	SSR4	20.2763786315918	18.8630409240723	19.6395454406738	19.7703247070313	19.488374710083	19.0334587097168	20.4315338134766	19.1435050964355	20.0813274383545	5	5	31,2
P51572-2;P51572	B-cell receptor-associated protein 31	BCAP31	16.4954833984375	15.7635231018066	16.496488571167	17.708324432373	12.3161773681641	13.4790773391724	12.3598642349243	15.4655780792236	17.7438735961914	3	3	11,5
P51608-2;P51608	Methyl-CpG-binding protein 2	MECP2	16.2477836608887	17.5430183410645	17.8710250854492	17.925931930542	18.4807281494141	18.4425773620605	17.7724590301514	18.6303901672363	18.092456817627	11	10	23,9
P51610-4;P51610;P51610-2	Host cell factor 1;HCF N-terminal chain 1;HCF N-terminal chain 2;HCF N-terminal chain 3;HCF N-terminal chain 4;HCF N-terminal chain 5;HCF N-terminal chain 6;HCF C-terminal chain 1;HCF C-terminal chain 2;HCF C-terminal chain 3;HCF C-terminal chain 4;HCF C-terminal chain 5;HCF C-terminal chain 6	HCFC1	19.3350372314453	19.6780681610107	19.1902656555176	19.4809913635254	19.2837734222412	19.6675109863281	12.071252822876	18.2752571105957	16.7486419677734	40	40	33,3
P51636;P51636-2	Caveolin-2	CAV2	19.7981834411621	17.0200328826904	18.8922939300537	19.237865447998	18.3277454376221	17.3256950378418	19.0692539215088	19.4060573577881	19.6950454711914	4	4	37
P51648;P51648-2	Fatty aldehyde dehydrogenase	ALDH3A2	16.6630439758301	15.6474456787109	14.5835514068604	16.1717338562012	14.2657613754272	15.1224641799927	12.9205694198608	16.0298690795898	16.3858909606934	7	6	19,4
P51659;P51659-3;P51659-2	Peroxisomal multifunctional enzyme type 2;(3R)-hydroxyacyl-CoA dehydrogenase;Enoyl-CoA hydratase 2	HSD17B4	20.7488250732422	21.3406276702881	21.0795783996582	21.2982635498047	21.2650165557861	21.5038452148438	20.7079887390137	21.6700897216797	21.3987617492676	28	28	57,7
P51665	26S proteasome non-ATPase regulatory subunit 7	PSMD7	20.5354137420654	20.5388088226318	20.0705757141113	20.361255645752	19.9555644989014	20.2868041992188	14.5211715698242	18.6705513000488	18.3293151855469	10	10	48,1
P51688	N-sulphoglucosamine sulphohydrolase	SGSH	15.78053855896	15.62975025177	15.7368450164795	14.8069772720337	12.844765663147	15.1599769592285	16.2769432067871	16.3574028015137	16.3706855773926	12	11	41,6
P51784	Ubiquitin carboxyl-terminal hydrolase 11	USP11	15.2275686264038	16.0540790557861	15.0542221069336	15.2460832595825	14.3861045837402	15.1605129241943	13.1261548995972	14.8345699310303	12.9593343734741	14	11	22,7
P51808	Dynein light chain Tctex-type 3	DYNLT3	13.4697570800781	14.407998085022	15.4675521850586	15.3230905532837	15.3949308395386	12.2288656234741	16.2527770996094	17.1572875976563	17.205005645752	4	4	73,3
P51809;P51809-3;P51809-2	Vesicle-associated membrane protein 7	VAMP7	16.0893669128418	15.2128143310547	15.4866218566895	14.5787143707275	14.5390481948853	13.9563579559326	13.8046522140503	14.2168970108032	15.4070720672607	2	2	14,1
P51812;Q15418;Q15418-2;Q15418-3;Q15418-4;Q15349;Q15349-3;Q15349-2	Ribosomal protein S6 kinase alpha-3;Ribosomal protein S6 kinase alpha-1;Ribosomal protein S6 kinase alpha-2	RPS6KA3;RPS6KA1;RPS6KA2	14.8244733810425	15.8516006469727	14.2258110046387	14.058856010437	13.6756601333618	14.1795778274536	13.6735782623291	14.3399429321289	12.8217239379883	5	5	8,9
P51858;P51858-3;P51858-2	Hepatoma-derived growth factor	HDGF	17.2911529541016	17.2660789489746	17.1733360290527	16.4498977661133	16.1867904663086	15.8365907669067	12.7471113204956	15.9985466003418	17.1205596923828	2	2	13,8
P51884	Lumican	LUM	16.1042194366455	15.1776218414307	15.493824005127	15.0198078155518	12.658109664917	12.8547859191895	18.0834484100342	15.5058307647705	14.2712211608887	3	2	11,8
P51888	Prolargin	PRELP	14.3116254806519	13.0627059936523	14.7296600341797	13.4664974212646	12.6866970062256	12.2532453536987	13.085277557373	14.3814640045166	10.2593441009521	10	10	29,1
P51911;P51911-2	Calponin-1	CNN1	22.0861358642578	20.2859706878662	22.453784942627	20.49294090271	19.8867416381836	18.9822692871094	22.3065719604492	21.2210159301758	22.9793243408203	17	17	69,4
P51946	Cyclin-H	CCNH	18.1411972045898	17.8890361785889	17.8969802856445	17.9139709472656	17.2935485839844	17.1291999816895	13.8650283813477	16.8137588500977	16.435302734375	11	11	50,2
P51948;P51948-2	CDK-activating kinase assembly factor MAT1	MNAT1	17.6029109954834	13.621621131897	17.5026473999023	17.847017288208	17.4933414459229	16.1347465515137	13.9461860656738	16.4092750549316	16.6306533813477	7	7	35
P51970	NADH dehydrogenase [ubiquinone] 1 alpha subcomplex subunit 8	NDUFA8	18.1722717285156	18.4594078063965	18.4306755065918	18.6694927215576	18.7151145935059	19.3878765106201	14.0596675872803	18.1509571075439	17.885778427124	5	5	44,2
P51991;P51991-2	Heterogeneous nuclear ribonucleoprotein A3	HNRNPA3	21.451192855835	21.0679359436035	21.6224327087402	22.2871246337891	22.5164909362793	22.2056255340576	20.5857391357422	21.2019081115723	21.6828632354736	14	13	34,9
P52209;P52209-2	6-phosphogluconate dehydrogenase, decarboxylating	PGD	18.6585712432861	17.8242969512939	19.3557147979736	17.4632358551025	17.2699737548828	14.4959335327148	15.8008460998535	17.2234001159668	18.6891708374023	16	15	48,7
P52272;P52272-2	Heterogeneous nuclear ribonucleoprotein M	HNRNPM	21.5494976043701	21.6650276184082	21.3430137634277	21.4996643066406	21.2464561462402	21.5550422668457	20.1397819519043	20.5239067077637	20.3062076568604	24	23	37,9
P52292	Importin subunit alpha-1	KPNA2	18.6984176635742	19.05419921875	18.4396018981934	18.5045890808105	18.4963912963867	18.9650039672852	13.8181886672974	16.8431091308594	15.96861743927	17	17	60,7
P52294	Importin subunit alpha-5;Importin subunit alpha-5, N-terminally processed	KPNA1	17.8146152496338	16.409107208252	17.3128929138184	17.057445526123	16.6496849060059	12.9058876037598	13.1809272766113	13.1707811355591	16.8268432617188	15	9	47,6
P52298;P52298-2	Nuclear cap-binding protein subunit 2	NCBP2	16.8080749511719	16.5349960327148	16.0170974731445	16.8528957366943	17.1267127990723	16.8264350891113	13.9496850967407	16.4015045166016	15.9932270050049	3	3	30,8
P52306;P52306-4;P52306-5;P52306-6;P52306-2;P52306-3	Rap1 GTPase-GDP dissociation stimulator 1	RAP1GDS1	17.3738231658936	15.5336780548096	16.082950592041	14.6422424316406	14.7930946350098	11.7029132843018	14.0274991989136	13.5006608963013	16.7467422485352	7	7	22,6
P52429	Diacylglycerol kinase epsilon	DGKE	13.2001934051514	15.6845626831055	12.8917922973633	13.3594779968262	13.9805221557617	16.3807182312012	13.7729253768921	15.0469751358032	12.5456390380859	2	1	5,1
P52434;P52434-3;P52434-2;P52434-4	DNA-directed RNA polymerases I, II, and III subunit RPABC3	POLR2H	17.2539863586426	19.1116828918457	18.4681301116943	18.4313163757324	18.4454135894775	19.7110233306885	17.4833106994629	18.4207954406738	17.6650466918945	5	5	39,3
P52435;Q9GZM3;Q9H1A7	DNA-directed RNA polymerase II subunit RPB11-a;DNA-directed RNA polymerase II subunit RPB11-b1;DNA-directed RNA polymerase II subunit RPB11-b2	POLR2J;POLR2J2;POLR2J3	16.0128498077393	16.7066993713379	15.1815509796143	15.1577396392822	15.5161199569702	16.0680637359619	12.8170261383057	14.636568069458	13.3310995101929	4	4	46,2
P52565;P52565-2	Rho GDP-dissociation inhibitor 1	ARHGDIA	16.5061931610107	13.9353494644165	15.9239501953125	15.40625	15.6682929992676	13.4910488128662	13.1777172088623	12.9878787994385	17.9186325073242	6	6	42,2
P52594;P52594-2;P52594-3;P52594-4	Arf-GAP domain and FG repeat-containing protein 1	AGFG1	16.9673900604248	15.7852001190186	15.9997940063477	14.3821201324463	14.1748533248901	13.2748708724976	13.4718770980835	12.5728187561035	13.2204284667969	7	7	23,7
P52597	Heterogeneous nuclear ribonucleoprotein F;Heterogeneous nuclear ribonucleoprotein F, N-terminally processed	HNRNPF	20.9532489776611	19.4352378845215	19.5899887084961	20.510311126709	20.3568229675293	20.1186656951904	17.0201034545898	17.7273941040039	17.9286460876465	11	9	50,4
P52630;P52630-4	Signal transducer and activator of transcription 2	STAT2	13.698278427124	14.4451160430908	13.5402746200562	12.9433660507202	9.48830223083496	13.1586360931396	13.827184677124	13.9690465927124	12.0527505874634	9	9	15,7
P52701;P52701-2;P52701-3;P52701-4	DNA mismatch repair protein Msh6	MSH6	16.2492599487305	16.9677238464355	15.9613475799561	17.050085067749	17.3170127868652	17.8829345703125	13.5720472335815	14.7763423919678	13.9028739929199	21	21	22,7
P52732	Kinesin-like protein KIF11	KIF11	15.7530603408813	15.3712196350098	13.2288055419922	14.0712928771973	14.2211246490479	16.1613273620605	13.6019315719604	13.6427268981934	12.653489112854	7	7	9,3
P52739;P52739-2	Zinc finger protein 131	ZNF131	15.7782554626465	16.5276184082031	15.5944118499756	16.0968723297119	16.1590232849121	15.7994365692139	13.1985578536987	13.7222003936768	13.387017250061	4	4	9,8
P52747;P52747-2;P52747-3;P36508;P36508-2	Zinc finger protein 143;Zinc finger protein 76	ZNF143;ZNF76	13.189356803894	14.8180627822876	12.5808000564575	13.003210067749	13.1728029251099	14.946403503418	14.697301864624	12.6581840515137	12.5208101272583	2	2	2,7
P52756	RNA-binding protein 5	RBM5	16.1150436401367	18.0063018798828	16.9855346679688	18.3078689575195	18.4984703063965	18.2583770751953	13.6816940307617	15.4702796936035	16.5419921875	10	10	18,8
P52758	Ribonuclease UK114	HRSP12	17.8104591369629	17.415412902832	17.2159862518311	15.8092985153198	15.706636428833	15.6614589691162	17.0381469726563	16.569543838501	17.1444339752197	4	4	45,3
P52788;P52788-2	Spermine synthase	SMS	13.8335886001587	12.4703130722046	14.349552154541	13.6908359527588	13.6277618408203	13.2317800521851	14.916163444519	13.2551641464233	16.3267650604248	6	6	36,6
P52789	Hexokinase-2	HK2	15.8142366409302	16.1835956573486	15.5072832107544	15.757984161377	14.6205997467041	16.1246814727783	14.8305797576904	16.2766647338867	15.7936525344849	25	21	37,7
P52815	39S ribosomal protein L12, mitochondrial	MRPL12	18.9242191314697	17.4093399047852	18.1030082702637	18.2234420776367	17.9844989776611	17.6625137329102	17.6298217773438	18.2644119262695	17.0802040100098	7	7	48
P52824	Diacylglycerol kinase theta	DGKQ	15.4567623138428	16.1291198730469	14.7571277618408	14.8873462677002	14.5389862060547	15.531888961792	13.584080696106	16.410717010498	14.6993999481201	4	4	6,4
P52848;P52848-2	Bifunctional heparan sulfate N-deacetylase/N-sulfotransferase 1;Heparan sulfate N-deacetylase 1;Heparan sulfate N-sulfotransferase 1	NDST1	13.5161399841309	14.3474903106689	13.2211837768555	12.4820261001587	12.8608932495117	12.6014223098755	12.3880958557129	14.0348234176636	12.4024429321289	4	4	5,9
P52907	F-actin-capping protein subunit alpha-1	CAPZA1	20.0393257141113	20.465991973877	21.4261417388916	21.755256652832	21.909387588501	21.1041107177734	21.3906288146973	20.496072769165	22.0247592926025	10	8	60,8
P52943;P52943-2	Cysteine-rich protein 2	CRIP2	19.6237449645996	18.7839393615723	19.5455627441406	20.0319595336914	20.1783180236816	16.890926361084	16.1779479980469	19.2467670440674	20.4933700561523	8	8	45,7
P52948;P52948-5;P52948-6;P52948-2	Nuclear pore complex protein Nup98-Nup96;Nuclear pore complex protein Nup98;Nuclear pore complex protein Nup96	NUP98	17.2118854522705	17.0093555450439	16.5789680480957	17.6787567138672	17.1738739013672	16.9208545684814	13.3163528442383	12.9336280822754	16.477424621582	27	27	23
P53004	Biliverdin reductase A	BLVRA	16.2405910491943	16.8725833892822	16.7802429199219	15.6562471389771	14.947380065918	12.0297737121582	16.3593368530273	15.166241645813	16.8399124145508	3	3	12,8
P53007	Tricarboxylate transport protein, mitochondrial	SLC25A1	17.396369934082	17.29714012146	16.5612144470215	16.1113891601563	16.3171272277832	17.974214553833	19.2131690979004	19.1313743591309	16.2249221801758	6	6	25,4
P53041	Serine/threonine-protein phosphatase 5	PPP5C	17.0788345336914	16.8497276306152	17.386589050293	17.0485649108887	16.7660827636719	14.861668586731	12.2398710250854	15.2577562332153	17.7846984863281	7	7	19,4
P53350	Serine/threonine-protein kinase PLK1	PLK1	14.0082921981812	15.5166540145874	14.3950805664063	15.799919128418	15.0277624130249	16.1267051696777	13.0204467773438	13.6380214691162	11.4070854187012	5	4	12,3
P53355;P53355-4;P53355-3;P53355-2	Death-associated protein kinase 1	DAPK1	14.0269546508789	13.5616979598999	10.8043394088745	12.5459833145142	11.544469833374	13.4220132827759	11.0942335128784	15.1540966033936	13.8957386016846	2	2	1,7
P53396;P53396-2;P53396-3	ATP-citrate synthase	ACLY	20.9429740905762	20.7673873901367	20.8663902282715	20.541618347168	20.3628177642822	20.477165222168	21.0018272399902	20.8152656555176	21.4503803253174	40	39	47,7
P53539;P53539-9;P53539-8;P53539-7;P53539-6;P53539-5;P53539-10;P53539-4;P53539-3;P53539-2	Protein fosB	FOSB	14.6277618408203	15.7866802215576	14.1134166717529	17.0023384094238	16.7466430664063	14.3272714614868	12.7272596359253	13.4023637771606	13.0904130935669	2	2	7,4
P53582	Methionine aminopeptidase 1	METAP1	18.8464241027832	17.893367767334	18.736234664917	18.7846717834473	19.0754508972168	18.6562919616699	16.2511558532715	17.5747909545898	18.3537158966064	13	13	57
P53597	Succinyl-CoA ligase [ADP/GDP-forming] subunit alpha, mitochondrial	SUCLG1	14.9685878753662	16.8981628417969	15.5908355712891	14.7853870391846	14.7232456207275	13.2855396270752	14.1507730484009	13.6399793624878	16.9341316223145	3	3	15,9
P53618	Coatomer subunit beta	COPB1	19.3676414489746	20.0013313293457	18.8351173400879	18.3034362792969	18.5036602020264	19.0034027099609	17.9483299255371	20.0882606506348	18.7216091156006	43	43	55,9
P53621;P53621-2	Coatomer subunit alpha;Xenin;Proxenin	COPA	19.2369747161865	19.6973552703857	18.5937767028809	18.174144744873	18.1663932800293	19.0037727355957	18.837553024292	19.0036468505859	17.6817474365234	48	48	53,3
P53634	Dipeptidyl peptidase 1;Dipeptidyl peptidase 1 exclusion domain chain;Dipeptidyl peptidase 1 heavy chain;Dipeptidyl peptidase 1 light chain	CTSC	17.1625022888184	16.5749359130859	17.5948944091797	17.8923244476318	18.0102157592773	17.5452842712402	16.5029144287109	17.4519290924072	17.8651943206787	10	9	38,2
P53671-3;P53671;P53671-2	LIM domain kinase 2	LIMK2	16.5498600006104	13.4429244995117	12.0320415496826	17.4239044189453	13.6486053466797	15.9700832366943	13.9554214477539	13.9575347900391	12.1500253677368	2	1	4,5
P53677;P53677-2	AP-3 complex subunit mu-2	AP3M2	15.5229978561401	17.6780052185059	16.638988494873	13.9064378738403	15.2275476455688	15.2814388275146	14.2249355316162	18.5769939422607	17.429407119751	16	15	62
P53680;P53680-2	AP-2 complex subunit sigma	AP2S1	17.8821601867676	18.2065734863281	17.3171997070313	16.5275382995605	16.750919342041	18.1096687316895	19.825870513916	19.1267070770264	17.3839664459229	4	4	30,3
P53701	Cytochrome c-type heme lyase	HCCS	12.177490234375	13.6561965942383	12.915506362915	11.8834657669067	12.7251577377319	13.8348970413208	13.5101633071899	13.0972852706909	11.8839797973633	2	2	14,6
P53814-5;P53814;P53814-6	Smoothelin	SMTN	19.5684394836426	18.839168548584	19.295747756958	19.0229873657227	18.713436126709	18.9101676940918	19.8087501525879	20.1750774383545	19.9138603210449	16	16	26
P53990;P53990-2;P53990-4;P53990-5;P53990-3	IST1 homolog	IST1	16.1500186920166	16.1630401611328	16.4909934997559	16.2128219604492	16.5043506622314	14.9542055130005	15.1072158813477	13.6226234436035	15.3251647949219	5	5	18,1
P53992	Protein transport protein Sec24C	SEC24C	17.7737216949463	18.739688873291	16.9203319549561	15.633487701416	15.8981523513794	15.5918378829956	13.5885763168335	18.1889820098877	17.30544090271	17	16	24
P53999	Activated RNA polymerase II transcriptional coactivator p15	SUB1	19.5947494506836	18.2297306060791	17.4339942932129	18.8877029418945	19.6111869812012	19.5551109313965	19.4768085479736	18.6459674835205	19.6794853210449	7	7	37,8
P54098	DNA polymerase subunit gamma-1	POLG	15.0927791595459	15.1810874938965	15.4253749847412	15.3786735534668	14.9940452575684	13.3472032546997	13.3939399719238	13.3666887283325	13.5154037475586	13	13	16,2
P54105	Methylosome subunit pICln	CLNS1A	16.202428817749	15.5813732147217	15.9525585174561	16.3287200927734	15.8900623321533	12.1909046173096	13.3503522872925	13.4580764770508	12.1737508773804	2	2	18,6
P54136;P54136-2	Arginine--tRNA ligase, cytoplasmic	RARS	20.1483592987061	20.9535865783691	20.6004371643066	19.8125343322754	19.6534671783447	20.1767864227295	19.5943622589111	20.5781364440918	19.9386539459229	31	31	51,2
P54274;P54274-2	Telomeric repeat-binding factor 1	TERF1	14.1014013290405	14.5043163299561	13.7876987457275	11.8258142471313	12.6370964050293	14.7913722991943	14.7395486831665	13.4727420806885	12.2990112304688	2	2	4,6
P54278;P54278-3;P54278-4;P54278-2	Mismatch repair endonuclease PMS2	PMS2	13.3395986557007	14.8160839080811	12.3587265014648	14.5017147064209	14.1073265075684	14.1265344619751	12.3451881408691	13.7869291305542	11.7397394180298	2	2	3,8
P54284-5;P54284;P54284-3;P54284-4;P54284-2	Voltage-dependent L-type calcium channel subunit beta-3	CACNB3	16.3441829681396	15.2774105072021	14.9365081787109	13.9098663330078	12.4927797317505	12.2394847869873	12.9068193435669	15.1698446273804	13.2389488220215	4	3	10,6
P54289-3;P54289-4;P54289;P54289-5;P54289-2	Voltage-dependent calcium channel subunit alpha-2/delta-1;Voltage-dependent calcium channel subunit alpha-2-1;Voltage-dependent calcium channel subunit delta-1	CACNA2D1	18.6382751464844	18.7038040161133	18.6780967712402	17.14892578125	15.894250869751	17.6096839904785	15.6887168884277	19.1027679443359	18.0867538452148	22	22	30,2
P54577	Tyrosine--tRNA ligase, cytoplasmic;Tyrosine--tRNA ligase, cytoplasmic, N-terminally processed	YARS	21.1366310119629	20.229907989502	21.4556121826172	20.3575496673584	19.8239631652832	19.1200828552246	20.658748626709	21.0630741119385	21.4551086425781	21	21	52,3
P54578;P54578-2;P54578-3	Ubiquitin carboxyl-terminal hydrolase 14	USP14	18.8688278198242	18.9853019714355	17.9932994842529	18.163537979126	18.389217376709	18.5040149688721	16.2798309326172	17.4796047210693	17.4535732269287	14	14	43,5
P54619;P54619-2;P54619-3	5-AMP-activated protein kinase subunit gamma-1	PRKAG1	15.0074214935303	11.457124710083	14.5883960723877	14.0337581634521	13.705904006958	12.7379398345947	11.6975364685059	12.7327833175659	12.806378364563	3	3	19,6
P54652	Heat shock-related 70 kDa protein 2	HSPA2	17.0367012023926	17.51708984375	16.7217636108398	16.4534950256348	16.7649364471436	17.0364379882813	16.4803562164307	15.886833190918	14.2041454315186	16	7	31,9
P54709;P54709-2	Sodium/potassium-transporting ATPase subunit beta-3	ATP1B3	16.6842041015625	17.741626739502	16.6314544677734	16.194221496582	16.3070678710938	17.8619804382324	17.969612121582	18.1275730133057	17.9859848022461	5	5	21,9
P54725;P54725-2;P54725-3	UV excision repair protein RAD23 homolog A	RAD23A	14.779483795166	12.8240728378296	12.9080171585083	13.6806888580322	12.571081161499	13.1023855209351	13.9784564971924	13.5579032897949	12.9096784591675	3	2	12,1
P54727;P54727-2	UV excision repair protein RAD23 homolog B	RAD23B	18.2089500427246	18.2778625488281	17.5431976318359	17.8099308013916	17.773063659668	18.1382064819336	17.5904693603516	16.9546356201172	17.009895324707	8	7	38,1
P54760	Ephrin type-B receptor 4	EPHB4	12.9051246643066	12.9461517333984	13.0233564376831	13.0169067382813	12.2009840011597	12.5236644744873	15.2325105667114	13.3743982315063	13.125560760498	3	1	5,5
P54764;P54764-2	Ephrin type-A receptor 4	EPHA4	11.8605260848999	13.6107444763184	11.5728425979614	11.009913444519	11.4915542602539	12.2661647796631	12.265588760376	13.5451459884644	13.2267646789551	3	2	3,5
P54802	Alpha-N-acetylglucosaminidase;Alpha-N-acetylglucosaminidase 82 kDa form;Alpha-N-acetylglucosaminidase 77 kDa form	NAGLU	13.7824859619141	15.2934741973877	16.0020904541016	13.2067861557007	13.4378232955933	14.5900173187256	12.7582273483276	14.3682336807251	11.6932458877563	7	7	15,6
P54803;P54803-4;P54803-3;P54803-5	Galactocerebrosidase	GALC	12.554594039917	14.6568155288696	15.9885740280151	11.4840431213379	12.1845388412476	12.917088508606	14.2627372741699	12.6259689331055	13.7047357559204	5	5	10,7
P54819;P54819-2;P54819-5;P54819-6;P54819-3	Adenylate kinase 2, mitochondrial;Adenylate kinase 2, mitochondrial, N-terminally processed	AK2	17.4423370361328	17.4137802124023	16.5355186462402	17.2522811889648	17.426815032959	17.800853729248	14.550386428833	16.9632911682129	16.8667373657227	7	7	46
P54821-2;P54821	Paired mesoderm homeobox protein 1	PRRX1	15.3811340332031	15.8478984832764	15.4675617218018	16.172571182251	16.9000053405762	16.4660491943359	13.5433340072632	12.7201347351074	14.9839954376221	5	3	29,5
P54852	Epithelial membrane protein 3	EMP3	10.9850492477417	18.3994674682617	16.5346832275391	12.1708898544312	15.7517013549805	18.5530872344971	17.9109764099121	19.5642585754395	18.2190132141113	3	3	23,3
P54886;P54886-2	Delta-1-pyrroline-5-carboxylate synthase;Glutamate 5-kinase;Gamma-glutamyl phosphate reductase	ALDH18A1	21.0480327606201	21.1557312011719	20.2208385467529	19.2329788208008	19.1299934387207	20.0432777404785	19.814525604248	20.782205581665	19.6088600158691	30	30	49,9
P54920	Alpha-soluble NSF attachment protein	NAPA	16.5672645568848	16.9556579589844	16.8726119995117	16.0043563842773	16.4635276794434	17.0508232116699	16.8995933532715	16.711404800415	18.0216903686523	10	10	51,5
P55010	Eukaryotic translation initiation factor 5	EIF5	20.7592144012451	20.5208892822266	19.6059265136719	19.0481147766113	19.0401878356934	19.4577579498291	18.4140663146973	18.5162696838379	18.4807777404785	10	10	25,1
P55011;P55011-3	Solute carrier family 12 member 2	SLC12A2	15.7881374359131	15.926007270813	16.0505065917969	16.0240459442139	15.8215675354004	16.4142189025879	14.0557470321655	15.9577884674072	15.349157333374	7	7	9,9
P55036;P55036-2	26S proteasome non-ATPase regulatory subunit 4	PSMD4	18.4952087402344	18.3853302001953	18.9101696014404	19.2640743255615	19.8991718292236	18.2859649658203	15.9580087661743	17.3223495483398	18.7400741577148	12	10	39,8
P55060;P55060-3;P55060-4	Exportin-2	CSE1L	17.2918281555176	15.7588577270508	16.2776947021484	15.3771095275879	15.198974609375	15.678297996521	12.1583261489868	14.7714376449585	14.9521389007568	11	11	18,1
[truncated: 9,715 more rows]

## Sheet: Supplementary Table S8
Supplementary Table S8: Identified proteins of NLFs in the nuclear (A), cytoplasmic (B) and supernatant fraction (C)
[truncated: 11,082 more rows]

[truncated: 1 more sheets: Supplementary Table S9]
